# Supplementary material for: Structural and functional evidence of bacterial antiphage protection by Thoeris defense system via NAD+ degradation
Source: Nat Commun. 2020 Jun 4;11:2816. doi: 10.1038/s41467-020-16703-w (PMC7272460; doi:10.1038/s41467-020-16703-w)
Supplement: Supplementary file 4 — Source Data [file 41467_2020_16703_MOESM4_ESM.xlsx]

## Sheet: Fig. 1a
Amount of remaining NAD+ (Area under NAD+ peak of Abs. in HPLC)
No protein							ThsA							ThsB
#	0 min	3 min	10 min	30 min	90 min		#	0 min	3 min	10 min	30 min	90 min		#	0 min	3 min	10 min	30 min	90 min
1	2183.4	2188.4	2156.4	2283.9	2224.5		1	2098.1	1263.8	64.8	0	0		1	2088.5	2057.3	2088.8	2062.3	2088.5
2	2173.7	2312.5	2151.3	2152.8	2176.4		2	2097	1195.7	45.3	0	0		2	2092.1	2016.1	2073.5	2076.3	2002
3	2221.8	2065	2149	2131.6	2201.6		3	2109.7	1170.4	22.6	0	0		3	2083.8	2103.6	2026.8	2056.3	2082.6
No protein_1																No protein_2																No protein_3																ThsA_1
0 min			3 min			10 min			30 min			90 min				0 min			3 min			10 min			30 min			90 min				0 min			3 min			10 min			30 min			90 min				0 min
time (min)	Abs (mAU)		time (min)	Abs (mAU)		time (min)	Abs (mAU)		time (min)	Abs (mAU)		time (min)	Abs (mAU)			time (min)	Abs (mAU)		time (min)	Abs (mAU)		time (min)	Abs (mAU)		time (min)	Abs (mAU)		time (min)	Abs (mAU)			time (min)	Abs (mAU)		time (min)	Abs (mAU)		time (min)	Abs (mAU)		time (min)	Abs (mAU)		time (min)	Abs (mAU)			time (min)	Abs (mAU)
-0.0405	-0.417709		-0.0378333	-0.0605583		-0.0416667	-0.0829697		-0.0421667	0.281811		-0.0381667	-0.0748634			-0.0398333	-0.0762939		-0.043	-0.101089		-0.0393333	-0.149727		-0.0406667	-0.0553131		-0.0426667	-0.0543594			-0.0386667	-0.0562668		-0.039	-0.109196		-0.0416667	-0.321388		-0.0413333	-0.0801086		-0.0373333	-0.0300407			-0.0415	-0.0638962
-0.0338333	-0.420094		-0.0311667	-0.0629425		-0.035	-0.082016		-0.0355	0.285149		-0.0315	-0.0762939			-0.0331667	-0.0753403		-0.0363333	-0.100136		-0.0326667	-0.149727		-0.034	-0.0557899		-0.036	-0.0562668			-0.032	-0.0553131		-0.0323333	-0.114918		-0.035	-0.324726		-0.0346667	-0.079155		-0.0306667	-0.0309944			-0.0348333	-0.0624657
-0.0271667	-0.423908		-0.0245	-0.0638962		-0.0283333	-0.0805855		-0.0288333	0.289917		-0.0248333	-0.0777245			-0.0265	-0.0748634		-0.0296667	-0.0987053		-0.026	-0.149727		-0.0273333	-0.0562668		-0.0293333	-0.0567436			-0.0253333	-0.0548363		-0.0256667	-0.121117		-0.0283333	-0.327587		-0.028	-0.0782013		-0.024	-0.0314713			-0.0281667	-0.0576973
-0.0205	-0.427246		-0.0178333	-0.064373		-0.0216667	-0.0796318		-0.0221667	0.295162		-0.0181667	-0.0805855			-0.0198333	-0.0748634		-0.023	-0.0982285		-0.0193333	-0.148773		-0.0206667	-0.0567436		-0.0226667	-0.0567436			-0.0186667	-0.0529289		-0.019	-0.127316		-0.0216667	-0.329971		-0.0213333	-0.0772476		-0.0173333	-0.0305176			-0.0215	-0.0514984
-0.0138333	-0.42963		-0.0111667	-0.0653267		-0.015	-0.0796318		-0.0155	0.298977		-0.0115	-0.0834465			-0.0131667	-0.0753403		-0.0163333	-0.0987053		-0.0126667	-0.148773		-0.014	-0.0562668		-0.016	-0.0557899			-0.012	-0.0510216		-0.0123333	-0.133038		-0.015	-0.331879		-0.0146667	-0.0762939		-0.0106667	-0.0286102			-0.0148333	-0.0457764
-0.00716667	-0.432014		-0.0045	-0.0653267		-0.00833333	-0.0810623		-0.00883333	0.303268		-0.00483333	-0.0863075			-0.0065	-0.0758171		-0.00966667	-0.0991821		-0.006	-0.150681		-0.00733333	-0.0567436		-0.00933333	-0.0538826			-0.00533333	-0.0500679		-0.00566667	-0.137329		-0.00833333	-0.332355		-0.008	-0.0753403		-0.004	-0.0267029			-0.00816667	-0.0429153
-0.0005	-0.435829		0.00216667	-0.0648499		-0.00166667	-0.0829697		-0.00216667	0.308037		0.00183333	-0.0872612			0.000166667	-0.0762939		-0.003	-0.0987053		0.000666667	-0.154018		-0.000666667	-0.0567436		-0.00266667	-0.0510216			0.00133333	-0.0510216		0.001	-0.139236		-0.00166667	-0.332355		-0.00133333	-0.0753403		0.00266667	-0.0257492			-0.0015	-0.043869
0.00616667	-0.439167		0.00883333	-0.0634193		0.005	-0.0853539		0.0045	0.312328		0.0085	-0.0863075			0.00683333	-0.0767708		0.00366667	-0.0991821		0.00733333	-0.157356		0.006	-0.0581741		0.004	-0.0472069			0.008	-0.0529289		0.00766667	-0.13876		0.005	-0.332355		0.00533333	-0.0758171		0.00933333	-0.0252724			0.00516667	-0.0462532
0.0128333	-0.441551		0.0155	-0.0638962		0.0116667	-0.0872612		0.0111667	0.315189		0.0151667	-0.0829697			0.0135	-0.0772476		0.0103333	-0.100136		0.014	-0.15974		0.0126667	-0.0600815		0.0106667	-0.0443459			0.0146667	-0.0543594		0.0143333	-0.135422		0.0116667	-0.332355		0.012	-0.0753403		0.016	-0.0238419			0.0118333	-0.0476837
0.0195	-0.443935		0.0221667	-0.0648499		0.0183333	-0.087738		0.0178333	0.316143		0.0218333	-0.0796318			0.0201667	-0.0772476		0.017	-0.101566		0.0206667	-0.161171		0.0193333	-0.0619888		0.0173333	-0.0429153			0.0213333	-0.0557899		0.021	-0.130177		0.0183333	-0.332832		0.0186667	-0.0743866		0.0226667	-0.023365			0.0185	-0.0495911
0.0261667	-0.445843		0.0288333	-0.067234		0.025	-0.0858307		0.0245	0.316143		0.0285	-0.0777245			0.0268333	-0.0762939		0.0236667	-0.102997		0.0273333	-0.163078		0.026	-0.0634193		0.024	-0.0424385			0.028	-0.0576973		0.0276667	-0.123501		0.025	-0.333309		0.0253333	-0.0748634		0.0293333	-0.0238419			0.0251667	-0.0519753
0.0328333	-0.447273		0.0355	-0.0696182		0.0316667	-0.0815392		0.0311667	0.314713		0.0351667	-0.0772476			0.0335	-0.0753403		0.0303333	-0.104904		0.034	-0.165462		0.0326667	-0.0638962		0.0306667	-0.0419617			0.0346667	-0.0600815		0.0343333	-0.117779		0.0316667	-0.334263		0.032	-0.0772476		0.036	-0.0252724			0.0318333	-0.0538826
0.0395	-0.44775		0.0421667	-0.0720024		0.0383333	-0.0772476		0.0378333	0.311852		0.0418333	-0.0772476			0.0401667	-0.0743866		0.037	-0.107288		0.0406667	-0.168324		0.0393333	-0.064373		0.0373333	-0.0424385			0.0413333	-0.0610352		0.041	-0.115395		0.0383333	-0.33617		0.0386667	-0.0796318		0.0426667	-0.0267029			0.0385	-0.0534058
0.0461667	-0.448227		0.0488333	-0.0734329		0.045	-0.0743866		0.0445	0.30756		0.0485	-0.0782013			0.0468333	-0.0734329		0.0436667	-0.109196		0.0473333	-0.170231		0.046	-0.0638962		0.044	-0.0429153			0.048	-0.0600815		0.0476667	-0.116825		0.045	-0.337124		0.0453333	-0.0810623		0.0493333	-0.0281334			0.0451667	-0.0519753
0.0528333	-0.449181		0.0555	-0.0739098		0.0516667	-0.0739098		0.0511667	0.303268		0.0551667	-0.0801086			0.0535	-0.0720024		0.0503333	-0.109673		0.054	-0.172138		0.0526667	-0.0624657		0.0506667	-0.043869			0.0546667	-0.0581741		0.0543333	-0.12064		0.0516667	-0.338554		0.052	-0.082016		0.056	-0.0295639			0.0518333	-0.0510216
0.0595	-0.452995		0.0621667	-0.0729561		0.0583333	-0.0748634		0.0578333	0.299931		0.0618333	-0.0815392			0.0601667	-0.0700951		0.057	-0.109673		0.0606667	-0.173092		0.0593333	-0.061512		0.0573333	-0.0448227			0.0613333	-0.0567436		0.061	-0.126362		0.0583333	-0.340462		0.0586667	-0.0824928		0.0626667	-0.0314713			0.0585	-0.0495911
0.0661667	-0.457764		0.0688333	-0.0715256		0.065	-0.0782013		0.0645	0.2985		0.0685	-0.082016			0.0668333	-0.0681877		0.0636667	-0.109196		0.0673333	-0.173569		0.066	-0.0610352		0.064	-0.0448227			0.068	-0.0557899		0.0676667	-0.133514		0.065	-0.342846		0.0653333	-0.0815392		0.0693333	-0.0324249			0.0651667	-0.0476837
0.0728333	-0.463486		0.0755	-0.0696182		0.0716667	-0.082016		0.0711667	0.298977		0.0751667	-0.0824928			0.0735	-0.067234		0.0703333	-0.109196		0.074	-0.172615		0.0726667	-0.0610352		0.0706667	-0.0452995			0.0746667	-0.0529289		0.0743333	-0.14019		0.0716667	-0.34523		0.072	-0.0796318		0.076	-0.0314713			0.0718333	-0.0443459
0.0795	-0.468731		0.0821667	-0.0686646		0.0783333	-0.0853539		0.0778333	0.300884		0.0818333	-0.0834465			0.0801667	-0.0677109		0.077	-0.108719		0.0806667	-0.170231		0.0793333	-0.0610352		0.0773333	-0.0457764			0.0813333	-0.0491142		0.081	-0.145912		0.0783333	-0.346661		0.0786667	-0.0786781		0.0826667	-0.0305176			0.0785	-0.0424385
0.0861667	-0.473976		0.0888333	-0.0686646		0.085	-0.0867844		0.0845	0.304222		0.0885	-0.0844002			0.0868333	-0.0696182		0.0836667	-0.107288		0.0873333	-0.167847		0.086	-0.061512		0.084	-0.04673			0.088	-0.0462532		0.0876667	-0.152111		0.085	-0.348568		0.0853333	-0.0782013		0.0893333	-0.0290871			0.0851667	-0.0433922
0.0928333	-0.477314		0.0955	-0.0696182		0.0916667	-0.0863075		0.0911667	0.30756		0.0951667	-0.0863075			0.0935	-0.0710487		0.0903333	-0.105858		0.094	-0.165462		0.0926667	-0.0610352		0.0906667	-0.0481606			0.0946667	-0.0452995		0.0943333	-0.157833		0.0916667	-0.350475		0.092	-0.0777245		0.096	-0.0286102			0.0918333	-0.0457764
0.0995	-0.479698		0.102167	-0.0710487		0.0983333	-0.0844002		0.0978333	0.310421		0.101833	-0.0872612			0.100167	-0.0729561		0.097	-0.104904		0.100667	-0.164032		0.0993333	-0.0596046		0.0973333	-0.0491142			0.101333	-0.0462532		0.101	-0.163555		0.0983333	-0.351906		0.0986667	-0.0767708		0.102667	-0.0290871			0.0985	-0.0495911
0.106167	-0.482559		0.108833	-0.0724792		0.105	-0.0829697		0.1045	0.310898		0.1085	-0.0872612			0.106833	-0.0753403		0.103667	-0.104427		0.107333	-0.164509		0.106	-0.0581741		0.104	-0.0495911			0.108	-0.0481606		0.107667	-0.16737		0.105	-0.353813		0.105333	-0.0772476		0.109333	-0.0309944			0.105167	-0.0529289
0.112833	-0.48542		0.1155	-0.0734329		0.111667	-0.0815392		0.111167	0.30899		0.115167	-0.0867844			0.1135	-0.0782013		0.110333	-0.104427		0.114	-0.166416		0.112667	-0.0576973		0.110667	-0.0500679			0.114667	-0.0514984		0.114333	-0.169277		0.111667	-0.356197		0.112	-0.0786781		0.116	-0.0333786			0.111833	-0.0557899
0.1195	-0.489235		0.122167	-0.0743866		0.118333	-0.0801086		0.117833	0.305176		0.121833	-0.0853539			0.120167	-0.0801086		0.117	-0.104427		0.120667	-0.169277		0.119333	-0.058651		0.117333	-0.0500679			0.121333	-0.0538826		0.121	-0.169277		0.118333	-0.359535		0.118667	-0.079155		0.122667	-0.0348091			0.1185	-0.0567436
0.126167	-0.494003		0.128833	-0.0748634		0.125	-0.0777245		0.1245	0.299931		0.1285	-0.0829697			0.126833	-0.0815392		0.123667	-0.104427		0.127333	-0.171661		0.126	-0.0600815		0.124	-0.0486374			0.128	-0.0557899		0.127667	-0.16737		0.125	-0.362396		0.125333	-0.079155		0.129333	-0.0357628			0.125167	-0.0562668
0.132833	-0.498295		0.1355	-0.0743866		0.131667	-0.0758171		0.131167	0.296116		0.135167	-0.0805855			0.1335	-0.0829697		0.130333	-0.104904		0.134	-0.174046		0.132667	-0.0610352		0.130667	-0.04673			0.134667	-0.0567436		0.134333	-0.164032		0.131667	-0.363827		0.132	-0.0805855		0.136	-0.0362396			0.131833	-0.0553131
0.1395	-0.501156		0.142167	-0.0743866		0.138333	-0.0734329		0.137833	0.293255		0.141833	-0.0796318			0.140167	-0.0844002		0.137	-0.106335		0.140667	-0.175953		0.139333	-0.061512		0.137333	-0.0452995			0.141333	-0.0553131		0.141	-0.160694		0.138333	-0.36478		0.138667	-0.0824928		0.142667	-0.0367165			0.1385	-0.0538826
0.146167	-0.503063		0.148833	-0.0743866		0.145	-0.0705719		0.1445	0.291824		0.1485	-0.0796318			0.146833	-0.0839233		0.143667	-0.107765		0.147333	-0.17643		0.146	-0.061512		0.144	-0.0448227			0.148	-0.0519753		0.147667	-0.15974		0.145	-0.366688		0.145333	-0.0829697		0.149333	-0.0362396			0.145167	-0.0538826
0.152833	-0.504494		0.1555	-0.0748634		0.151667	-0.0691414		0.151167	0.289917		0.155167	-0.0801086			0.1535	-0.082016		0.150333	-0.109196		0.154	-0.177383		0.152667	-0.061512		0.150667	-0.0448227			0.154667	-0.0486374		0.154333	-0.162125		0.151667	-0.369072		0.152	-0.0815392		0.156	-0.0367165			0.151833	-0.0543594
0.1595	-0.505924		0.162167	-0.0748634		0.158333	-0.0691414		0.157833	0.287533		0.161833	-0.0810623			0.160167	-0.079155		0.157	-0.111103		0.160667	-0.177383		0.159333	-0.0605583		0.157333	-0.0462532			0.161333	-0.04673		0.161	-0.166416		0.158333	-0.371456		0.158667	-0.0805855		0.162667	-0.0391006			0.1585	-0.0543594
0.166167	-0.506401		0.168833	-0.0743866		0.165	-0.0700951		0.1645	0.284672		0.1685	-0.082016			0.166833	-0.0772476		0.163667	-0.113487		0.167333	-0.178337		0.166	-0.0596046		0.164	-0.04673			0.168	-0.0452995		0.167667	-0.172615		0.165	-0.374317		0.165333	-0.0810623		0.169333	-0.0424385			0.165167	-0.0548363
0.172833	-0.507355		0.1755	-0.0753403		0.171667	-0.0715256		0.171167	0.282764		0.175167	-0.0829697			0.1735	-0.0748634		0.170333	-0.114918		0.174	-0.179768		0.172667	-0.0600815		0.170667	-0.04673			0.174667	-0.043869		0.174333	-0.179768		0.171667	-0.378132		0.172	-0.0810623		0.176	-0.043869			0.171833	-0.0543594
0.1795	-0.508785		0.182167	-0.0767708		0.178333	-0.0720024		0.177833	0.28038		0.181833	-0.0834465			0.180167	-0.0729561		0.177	-0.115871		0.180667	-0.182629		0.179333	-0.0619888		0.177333	-0.0462532			0.181333	-0.0424385		0.181	-0.187874		0.178333	-0.38147		0.178667	-0.0810623		0.182667	-0.0433922			0.1785	-0.0538826
0.186167	-0.511169		0.188833	-0.0786781		0.185	-0.0729561		0.1845	0.279427		0.1885	-0.0834465			0.186833	-0.0720024		0.183667	-0.116348		0.187333	-0.18549		0.186	-0.064373		0.184	-0.0472069			0.188	-0.0414848		0.187667	-0.195026		0.185	-0.3829		0.185333	-0.0815392		0.189333	-0.0419617			0.185167	-0.0534058
0.192833	-0.51403		0.1955	-0.079155		0.191667	-0.0729561		0.191167	0.27895		0.195167	-0.0839233			0.1935	-0.0724792		0.190333	-0.116825		0.194	-0.18692		0.192667	-0.0667572		0.190667	-0.0481606			0.194667	-0.0419617		0.194333	-0.201225		0.191667	-0.3829		0.192	-0.0829697		0.196	-0.041008			0.191833	-0.0534058
0.1995	-0.516415		0.202167	-0.079155		0.198333	-0.0724792		0.197833	0.28038		0.201833	-0.0853539			0.200167	-0.0734329		0.197	-0.117302		0.200667	-0.187874		0.199333	-0.0677109		0.197333	-0.0495911			0.201333	-0.043869		0.201	-0.206947		0.198333	-0.3829		0.198667	-0.0844002		0.202667	-0.0400543			0.1985	-0.0543594
0.206167	-0.519276		0.208833	-0.0786781		0.205	-0.0705719		0.2045	0.282288		0.2085	-0.0867844			0.206833	-0.0739098		0.203667	-0.118256		0.207333	-0.189304		0.206	-0.0681877		0.204	-0.0510216			0.208	-0.0462532		0.207667	-0.213623		0.205	-0.382423		0.205333	-0.0844002		0.209333	-0.0391006			0.205167	-0.0553131
0.212833	-0.522614		0.2155	-0.0782013		0.211667	-0.0686646		0.211167	0.282764		0.215167	-0.0872612			0.2135	-0.0743866		0.210333	-0.12064		0.214	-0.191212		0.212667	-0.0677109		0.210667	-0.0538826			0.214667	-0.0495911		0.214333	-0.219345		0.211667	-0.382423		0.212	-0.0844002		0.216	-0.0395775			0.211833	-0.0572205
0.2195	-0.526905		0.222167	-0.0777245		0.218333	-0.0686646		0.217833	0.282764		0.221833	-0.087738			0.220167	-0.0758171		0.217	-0.123024		0.220667	-0.192165		0.219333	-0.067234		0.217333	-0.0567436			0.221333	-0.0524521		0.221	-0.223637		0.218333	-0.383377		0.218667	-0.084877		0.222667	-0.0429153			0.2185	-0.0591278
0.226167	-0.531197		0.228833	-0.0777245		0.225	-0.0686646		0.2245	0.281334		0.2285	-0.0886917			0.226833	-0.0772476		0.223667	-0.124454		0.227333	-0.192165		0.226	-0.0662804		0.224	-0.0581741			0.228	-0.0534058		0.227667	-0.225067		0.225	-0.385284		0.225333	-0.0872612		0.229333	-0.0462532			0.225167	-0.0600815
0.232833	-0.535488		0.2355	-0.079155		0.231667	-0.0681877		0.231167	0.277996		0.235167	-0.0891685			0.2335	-0.0777245		0.230333	-0.125408		0.234	-0.191689		0.232667	-0.0653267		0.230667	-0.0572205			0.234667	-0.0534058		0.234333	-0.225067		0.231667	-0.388622		0.232	-0.0891685		0.236	-0.0472069			0.231833	-0.0591278
0.2395	-0.539303		0.242167	-0.0815392		0.238333	-0.0681877		0.237833	0.274658		0.241833	-0.0896454			0.240167	-0.0767708		0.237	-0.126362		0.240667	-0.191689		0.239333	-0.064373		0.237333	-0.0557899			0.241333	-0.0524521		0.241	-0.222206		0.238333	-0.39196		0.238667	-0.0905991		0.242667	-0.0476837			0.2385	-0.0572205
0.246167	-0.543118		0.248833	-0.0844002		0.245	-0.0696182		0.2445	0.26989		0.2485	-0.0901222			0.246833	-0.0762939		0.243667	-0.126839		0.247333	-0.191689		0.246	-0.0648499		0.244	-0.0543594			0.248	-0.0500679		0.247667	-0.218391		0.245	-0.394821		0.245333	-0.0915527		0.249333	-0.0476837			0.245167	-0.0562668
0.252833	-0.546455		0.2555	-0.0867844		0.251667	-0.0710487		0.251167	0.265121		0.255167	-0.0915527			0.2535	-0.0762939		0.250333	-0.127792		0.254	-0.192165		0.252667	-0.067234		0.250667	-0.0538826			0.254667	-0.0481606		0.254333	-0.215054		0.251667	-0.397205		0.252	-0.0925064		0.256	-0.0481606			0.251833	-0.0557899
0.2595	-0.54884		0.262167	-0.0882149		0.258333	-0.0729561		0.257833	0.259399		0.261833	-0.0920296			0.260167	-0.0753403		0.257	-0.129223		0.260667	-0.192165		0.259333	-0.0705719		0.257333	-0.0524521			0.261333	-0.04673		0.261	-0.213146		0.258333	-0.39959		0.258667	-0.0925064		0.262667	-0.0481606			0.2585	-0.0557899
0.266167	-0.549793		0.268833	-0.0872612		0.265	-0.0758171		0.2645	0.253677		0.2685	-0.0910759			0.266833	-0.0734329		0.263667	-0.13113		0.267333	-0.191212		0.266	-0.0734329		0.264	-0.0510216			0.268	-0.0476837		0.267667	-0.214577		0.265	-0.402451		0.265333	-0.0929832		0.269333	-0.0491142			0.265167	-0.0562668
0.272833	-0.550747		0.2755	-0.0863075		0.271667	-0.0782013		0.271167	0.248432		0.275167	-0.0886917			0.2735	-0.0720024		0.270333	-0.133038		0.274	-0.190258		0.272667	-0.0758171		0.270667	-0.0505447			0.274667	-0.0491142		0.274333	-0.218868		0.271667	-0.404835		0.272	-0.0929832		0.276	-0.0510216			0.271833	-0.0567436
0.2795	-0.552654		0.282167	-0.0858307		0.278333	-0.0796318		0.277833	0.243187		0.281833	-0.0858307			0.280167	-0.0715256		0.277	-0.133991		0.280667	-0.189781		0.279333	-0.0772476		0.277333	-0.0514984			0.281333	-0.0500679		0.281	-0.22459		0.278333	-0.406742		0.278667	-0.0934601		0.282667	-0.0538826			0.2785	-0.0581741
0.286167	-0.555038		0.288833	-0.084877		0.285	-0.0801086		0.2845	0.239849		0.2885	-0.084877			0.286833	-0.0710487		0.283667	-0.133991		0.287333	-0.189781		0.286	-0.0777245		0.284	-0.0519753			0.288	-0.0505447		0.287667	-0.229836		0.285	-0.408173		0.285333	-0.0934601		0.289333	-0.0557899			0.285167	-0.0591278
0.292833	-0.558376		0.2955	-0.0839233		0.291667	-0.0801086		0.291167	0.237465		0.295167	-0.0853539			0.2935	-0.0705719		0.290333	-0.133514		0.294	-0.189304		0.292667	-0.0772476		0.290667	-0.0524521			0.294667	-0.0505447		0.294333	-0.234604		0.291667	-0.409126		0.292	-0.0939369		0.296	-0.0576973			0.291833	-0.0600815
0.2995	-0.56076		0.302167	-0.0839233		0.298333	-0.0786781		0.297833	0.236988		0.301833	-0.0863075			0.300167	-0.0710487		0.297	-0.133038		0.300667	-0.189781		0.299333	-0.0762939		0.297333	-0.0538826			0.301333	-0.0500679		0.301	-0.239849		0.298333	-0.409603		0.298667	-0.0939369		0.302667	-0.0591278			0.2985	-0.0600815
0.306167	-0.563145		0.308833	-0.084877		0.305	-0.0753403		0.3045	0.236988		0.3085	-0.0872612			0.306833	-0.0724792		0.303667	-0.133038		0.307333	-0.191689		0.306	-0.0767708		0.304	-0.0576973			0.308	-0.0476837		0.307667	-0.245094		0.305	-0.41008		0.305333	-0.0925064		0.309333	-0.0610352			0.305167	-0.0600815
0.312833	-0.566006		0.3155	-0.0863075		0.311667	-0.0720024		0.311167	0.236511		0.315167	-0.0882149			0.3135	-0.0739098		0.310333	-0.133038		0.314	-0.195026		0.312667	-0.0786781		0.310667	-0.061512			0.314667	-0.0443459		0.314333	-0.251293		0.311667	-0.410557		0.312	-0.0915527		0.316	-0.061512			0.311833	-0.0610352
0.3195	-0.568867		0.322167	-0.0872612		0.318333	-0.0696182		0.317833	0.236034		0.321833	-0.0891685			0.320167	-0.0758171		0.317	-0.133514		0.320667	-0.197887		0.319333	-0.0810623		0.317333	-0.0638962			0.321333	-0.0419617		0.321	-0.258923		0.318333	-0.411987		0.318667	-0.0905991		0.322667	-0.0619888			0.3185	-0.0634193
0.326167	-0.571728		0.328833	-0.0896454		0.325	-0.0681877		0.3245	0.236511		0.3285	-0.087738			0.326833	-0.0782013		0.323667	-0.134468		0.327333	-0.200748		0.326	-0.0824928		0.324	-0.0653267			0.328	-0.041008		0.327667	-0.267506		0.325	-0.414371		0.325333	-0.0896454		0.329333	-0.061512			0.325167	-0.0648499
0.332833	-0.574589		0.3355	-0.0929832		0.331667	-0.067234		0.331167	0.235558		0.335167	-0.084877			0.3335	-0.0805855		0.330333	-0.135422		0.334	-0.201702		0.332667	-0.0824928		0.330667	-0.0653267			0.334667	-0.0419617		0.334333	-0.274181		0.331667	-0.418186		0.332	-0.0896454		0.336	-0.0610352			0.331833	-0.064373
0.3395	-0.576973		0.342167	-0.0953674		0.338333	-0.067234		0.337833	0.23365		0.341833	-0.0829697			0.340167	-0.082016		0.337	-0.135899		0.340667	-0.201702		0.339333	-0.0815392		0.337333	-0.0634193			0.341333	-0.0424385		0.341	-0.277042		0.338333	-0.421524		0.338667	-0.0896454		0.342667	-0.0600815			0.3385	-0.0634193
0.346167	-0.580311		0.348833	-0.0958443		0.345	-0.0696182		0.3445	0.230789		0.3485	-0.0824928			0.346833	-0.0834465		0.343667	-0.136852		0.347333	-0.201225		0.346	-0.0777245		0.344	-0.0596046			0.348	-0.0433922		0.347667	-0.276566		0.345	-0.423908		0.345333	-0.0901222		0.349333	-0.0600815			0.345167	-0.0634193
0.352833	-0.583172		0.3555	-0.0948906		0.351667	-0.0710487		0.351167	0.228405		0.355167	-0.0824928			0.3535	-0.0844002		0.350333	-0.13876		0.354	-0.200272		0.352667	-0.0739098		0.350667	-0.0562668			0.354667	-0.0448227		0.354333	-0.273228		0.351667	-0.424385		0.352	-0.0905991		0.356	-0.0605583			0.351833	-0.0638962
0.3595	-0.586033		0.362167	-0.0939369		0.358333	-0.0720024		0.357833	0.225544		0.361833	-0.082016			0.360167	-0.0834465		0.357	-0.141144		0.360667	-0.198841		0.359333	-0.0720024		0.357333	-0.0538826			0.361333	-0.04673		0.361	-0.267982		0.358333	-0.424862		0.358667	-0.0905991		0.362667	-0.0605583			0.3585	-0.0634193
0.366167	-0.587463		0.368833	-0.0939369		0.365	-0.0720024		0.3645	0.221729		0.3685	-0.0829697			0.366833	-0.082016		0.363667	-0.143528		0.367333	-0.197887		0.366	-0.0729561		0.364	-0.0529289			0.368	-0.0476837		0.367667	-0.263214		0.365	-0.424385		0.365333	-0.0915527		0.369333	-0.0600815			0.365167	-0.0634193
0.372833	-0.588894		0.3755	-0.0929832		0.371667	-0.0734329		0.371167	0.216961		0.375167	-0.0829697			0.3735	-0.0805855		0.370333	-0.145912		0.374	-0.197411		0.372667	-0.0748634		0.370667	-0.0524521			0.374667	-0.0476837		0.374333	-0.261307		0.371667	-0.423908		0.372	-0.0929832		0.376	-0.0596046			0.371833	-0.0638962
0.3795	-0.588894		0.382167	-0.0915527		0.378333	-0.0734329		0.377833	0.212193		0.381833	-0.0829697			0.380167	-0.079155		0.377	-0.14782		0.380667	-0.198841		0.379333	-0.0753403		0.377333	-0.0519753			0.381333	-0.0481606		0.381	-0.26226		0.378333	-0.423431		0.378667	-0.0939369		0.382667	-0.0591278			0.3785	-0.064373
0.386167	-0.588894		0.388833	-0.0910759		0.385	-0.0720024		0.3845	0.206947		0.3885	-0.0824928			0.386833	-0.0782013		0.383667	-0.14925		0.387333	-0.200748		0.386	-0.0762939		0.384	-0.0510216			0.388	-0.0491142		0.387667	-0.264645		0.385	-0.423431		0.385333	-0.0939369		0.389333	-0.0576973			0.385167	-0.0638962
0.392833	-0.588894		0.3955	-0.0920296		0.391667	-0.0700951		0.391167	0.202656		0.395167	-0.0815392			0.3935	-0.0762939		0.390333	-0.149727		0.394	-0.203133		0.392667	-0.0772476		0.390667	-0.0500679			0.394667	-0.0495911		0.394333	-0.268459		0.391667	-0.424862		0.392	-0.0934601		0.396	-0.0567436			0.391833	-0.0634193
0.3995	-0.588894		0.402167	-0.0934601		0.398333	-0.0696182		0.397833	0.198841		0.401833	-0.0815392			0.400167	-0.0758171		0.397	-0.14925		0.400667	-0.20504		0.399333	-0.0772476		0.397333	-0.0491142			0.401333	-0.0495911		0.401	-0.274658		0.398333	-0.426769		0.398667	-0.0939369		0.402667	-0.0572205			0.3985	-0.0634193
0.406167	-0.589371		0.408833	-0.0934601		0.405	-0.0705719		0.4045	0.19598		0.4085	-0.0810623			0.406833	-0.0748634		0.403667	-0.148773		0.407333	-0.206947		0.406	-0.0753403		0.404	-0.0486374			0.408	-0.0491142		0.407667	-0.283241		0.405	-0.429153		0.405333	-0.0953674		0.409333	-0.0600815			0.405167	-0.0648499
0.412833	-0.590324		0.4155	-0.0910759		0.411667	-0.0710487		0.411167	0.193596		0.415167	-0.082016			0.4135	-0.0729561		0.410333	-0.14782		0.414	-0.208378		0.412667	-0.0739098		0.410667	-0.0481606			0.414667	-0.0495911		0.414333	-0.291824		0.411667	-0.431061		0.412	-0.0958443		0.416	-0.064373			0.411833	-0.0662804
0.4195	-0.592709		0.422167	-0.0891685		0.418333	-0.0710487		0.417833	0.191689		0.421833	-0.082016			0.420167	-0.0710487		0.417	-0.146866		0.420667	-0.210285		0.419333	-0.0739098		0.417333	-0.0481606			0.421333	-0.0486374		0.421	-0.299931		0.418333	-0.432968		0.418667	-0.0958443		0.422667	-0.0681877			0.4185	-0.0677109
0.426167	-0.594616		0.428833	-0.087738		0.425	-0.0710487		0.4245	0.189304		0.4285	-0.082016			0.426833	-0.0700951		0.423667	-0.145435		0.427333	-0.211239		0.426	-0.0762939		0.424	-0.0486374			0.428	-0.0486374		0.427667	-0.308037		0.425	-0.434399		0.425333	-0.0953674		0.429333	-0.0700951			0.425167	-0.0681877
0.432833	-0.596523		0.4355	-0.0867844		0.431667	-0.0724792		0.431167	0.186443		0.435167	-0.0824928			0.4335	-0.0700951		0.430333	-0.144005		0.434	-0.211239		0.432667	-0.0786781		0.430667	-0.0481606			0.434667	-0.0500679		0.434333	-0.315189		0.431667	-0.434399		0.432	-0.0944138		0.436	-0.0710487			0.431833	-0.0681877
0.4395	-0.597		0.442167	-0.0853539		0.438333	-0.0734329		0.437833	0.183582		0.441833	-0.0834465			0.440167	-0.0700951		0.437	-0.143528		0.440667	-0.210285		0.439333	-0.079155		0.437333	-0.04673			0.441333	-0.0519753		0.441	-0.318527		0.438333	-0.433445		0.438667	-0.0925064		0.442667	-0.0715256			0.4385	-0.0667572
0.446167	-0.597		0.448833	-0.0844002		0.445	-0.0739098		0.4445	0.179291		0.4485	-0.0839233			0.446833	-0.0705719		0.443667	-0.142574		0.447333	-0.209808		0.446	-0.0777245		0.444	-0.0462532			0.448	-0.0538826		0.447667	-0.318527		0.445	-0.431538		0.445333	-0.0901222		0.449333	-0.0710487			0.445167	-0.0648499
0.452833	-0.597477		0.4555	-0.0858307		0.451667	-0.0743866		0.451167	0.174522		0.455167	-0.0829697			0.4535	-0.0710487		0.450333	-0.142097		0.454	-0.209332		0.452667	-0.0753403		0.450667	-0.0462532			0.454667	-0.0562668		0.454333	-0.317574		0.451667	-0.431061		0.452	-0.0891685		0.456	-0.0686646			0.451833	-0.0638962
0.4595	-0.599384		0.462167	-0.0882149		0.458333	-0.0753403		0.457833	0.170231		0.461833	-0.0824928			0.460167	-0.0715256		0.457	-0.142097		0.460667	-0.209332		0.459333	-0.0734329		0.457333	-0.04673			0.461333	-0.0591278		0.461	-0.317097		0.458333	-0.431061		0.458667	-0.0896454		0.462667	-0.0653267			0.4585	-0.0638962
0.466167	-0.601292		0.468833	-0.0915527		0.465	-0.0762939		0.4645	0.166416		0.4685	-0.082016			0.466833	-0.0700951		0.463667	-0.143051		0.467333	-0.209332		0.466	-0.0715256		0.464	-0.0486374			0.468	-0.0610352		0.467667	-0.316143		0.465	-0.432014		0.465333	-0.0910759		0.469333	-0.0629425			0.465167	-0.064373
0.472833	-0.603676		0.4755	-0.0934601		0.471667	-0.0762939		0.471167	0.162125		0.475167	-0.082016			0.4735	-0.0677109		0.470333	-0.145435		0.474	-0.209332		0.472667	-0.0686646		0.470667	-0.0510216			0.474667	-0.061512		0.474333	-0.314713		0.471667	-0.434399		0.472	-0.0920296		0.476	-0.0629425			0.471833	-0.0653267
0.4795	-0.606537		0.482167	-0.0948906		0.478333	-0.0758171		0.477833	0.156403		0.481833	-0.082016			0.480167	-0.0648499		0.477	-0.148296		0.480667	-0.209808		0.479333	-0.0667572		0.477333	-0.0538826			0.481333	-0.0619888		0.481	-0.314713		0.478333	-0.43869		0.478667	-0.0929832		0.482667	-0.0629425			0.4785	-0.0667572
0.486167	-0.608444		0.488833	-0.0972748		0.485	-0.0753403		0.4845	0.150681		0.4885	-0.0815392			0.486833	-0.0619888		0.483667	-0.151634		0.487333	-0.209808		0.486	-0.0658035		0.484	-0.0562668			0.488	-0.0624657		0.487667	-0.31662		0.485	-0.442982		0.485333	-0.0948906		0.489333	-0.0619888			0.485167	-0.067234
0.492833	-0.610352		0.4955	-0.0991821		0.491667	-0.0753403		0.491167	0.145912		0.495167	-0.0815392			0.4935	-0.0605583		0.490333	-0.155449		0.494	-0.209808		0.492667	-0.0662804		0.490667	-0.0591278			0.494667	-0.0629425		0.494333	-0.319481		0.491667	-0.445366		0.492	-0.0963211		0.496	-0.0619888			0.491833	-0.0667572
0.4995	-0.612259		0.502167	-0.0991821		0.498333	-0.0753403		0.497833	0.14019		0.501833	-0.082016			0.500167	-0.0596046		0.497	-0.15831		0.500667	-0.209332		0.499333	-0.067234		0.497333	-0.0605583			0.501333	-0.0629425		0.501	-0.321865		0.498333	-0.445843		0.498667	-0.0972748		0.502667	-0.064373			0.4985	-0.0653267
0.506167	-0.613689		0.508833	-0.0982285		0.505	-0.0753403		0.5045	0.133991		0.5085	-0.0824928			0.506833	-0.0610352		0.503667	-0.160694		0.507333	-0.208855		0.506	-0.0686646		0.504	-0.0600815			0.508	-0.0624657		0.507667	-0.325203		0.505	-0.445366		0.505333	-0.0972748		0.509333	-0.0681877			0.505167	-0.0634193
0.512833	-0.614166		0.5155	-0.0963211		0.511667	-0.0758171		0.511167	0.128746		0.515167	-0.082016			0.5135	-0.0648499		0.510333	-0.161648		0.514	-0.208378		0.512667	-0.0710487		0.510667	-0.0600815			0.514667	-0.0629425		0.514333	-0.329018		0.511667	-0.445843		0.512	-0.0982285		0.516	-0.0715256			0.511833	-0.0619888
0.5195	-0.613689		0.522167	-0.0944138		0.518333	-0.0762939		0.517833	0.125408		0.521833	-0.0815392			0.520167	-0.0686646		0.517	-0.161171		0.520667	-0.208855		0.519333	-0.0739098		0.517333	-0.0600815			0.521333	-0.0624657		0.521	-0.333309		0.518333	-0.44632		0.518667	-0.0982285		0.522667	-0.0734329			0.5185	-0.0605583
0.526167	-0.614166		0.528833	-0.0929832		0.525	-0.0758171		0.5245	0.123501		0.5285	-0.0829697			0.526833	-0.0705719		0.523667	-0.15974		0.527333	-0.208855		0.526	-0.0762939		0.524	-0.0600815			0.528	-0.0610352		0.527667	-0.338078		0.525	-0.44775		0.525333	-0.0972748		0.529333	-0.0748634			0.525167	-0.058651
0.532833	-0.616074		0.5355	-0.0920296		0.531667	-0.0734329		0.531167	0.121593		0.535167	-0.0853539			0.5335	-0.0715256		0.530333	-0.157833		0.534	-0.208378		0.532667	-0.0777245		0.530667	-0.0576973			0.534667	-0.058651		0.534333	-0.344276		0.531667	-0.448704		0.532	-0.0948906		0.536	-0.0753403			0.531833	-0.0576973
0.5395	-0.617027		0.542167	-0.0920296		0.538333	-0.0720024		0.537833	0.12064		0.541833	-0.0872612			0.540167	-0.0715256		0.537	-0.155449		0.540667	-0.207901		0.539333	-0.0782013		0.537333	-0.0548363			0.541333	-0.0567436		0.541	-0.351906		0.538333	-0.450611		0.538667	-0.0925064		0.542667	-0.0729561			0.5385	-0.058651
0.546167	-0.618458		0.548833	-0.0934601		0.545	-0.0715256		0.5445	0.121117		0.5485	-0.087738			0.546833	-0.0715256		0.543667	-0.153065		0.547333	-0.207901		0.546	-0.0767708		0.544	-0.0524521			0.548	-0.0576973		0.547667	-0.359535		0.545	-0.452995		0.545333	-0.0920296		0.549333	-0.0691414			0.545167	-0.0600815
0.552833	-0.620842		0.5555	-0.0953674		0.551667	-0.0720024		0.551167	0.121593		0.555167	-0.0867844			0.5535	-0.0710487		0.550333	-0.151157		0.554	-0.208378		0.552667	-0.0748634		0.550667	-0.0500679			0.554667	-0.0596046		0.554333	-0.366211		0.551667	-0.453949		0.552	-0.0915527		0.556	-0.0653267			0.551833	-0.0610352
0.5595	-0.625134		0.562167	-0.0963211		0.558333	-0.0720024		0.557833	0.12064		0.561833	-0.0853539			0.560167	-0.0691414		0.557	-0.150681		0.560667	-0.208855		0.559333	-0.0748634		0.557333	-0.0472069			0.561333	-0.061512		0.561	-0.370979		0.558333	-0.453949		0.558667	-0.0920296		0.562667	-0.0634193			0.5585	-0.061512
0.566167	-0.628471		0.568833	-0.0958443		0.565	-0.0729561		0.5645	0.117779		0.5685	-0.0834465			0.566833	-0.0691414		0.563667	-0.151157		0.567333	-0.208855		0.566	-0.0762939		0.564	-0.0457764			0.568	-0.0634193		0.567667	-0.373363		0.565	-0.453472		0.565333	-0.0925064		0.569333	-0.0634193			0.565167	-0.0624657
0.572833	-0.630856		0.5755	-0.0953674		0.571667	-0.0748634		0.571167	0.113487		0.575167	-0.0810623			0.5735	-0.0705719		0.570333	-0.153542		0.574	-0.209332		0.572667	-0.0772476		0.570667	-0.0472069			0.574667	-0.0653267		0.574333	-0.37384		0.571667	-0.453472		0.572	-0.0934601		0.576	-0.064373			0.571833	-0.0634193
0.5795	-0.631809		0.582167	-0.0958443		0.578333	-0.0772476		0.577833	0.108242		0.581833	-0.0782013			0.580167	-0.0734329		0.577	-0.156403		0.580667	-0.209332		0.579333	-0.0772476		0.577333	-0.0505447			0.581333	-0.067234		0.581	-0.371933		0.578333	-0.452995		0.578667	-0.0944138		0.582667	-0.0667572			0.5785	-0.0648499
0.586167	-0.632763		0.588833	-0.0958443		0.585	-0.079155		0.5845	0.102997		0.5885	-0.0772476			0.586833	-0.0753403		0.583667	-0.159264		0.587333	-0.209332		0.586	-0.0777245		0.584	-0.0538826			0.588	-0.067234		0.587667	-0.370502		0.585	-0.452518		0.585333	-0.0944138		0.589333	-0.0686646			0.585167	-0.0653267
0.592833	-0.633717		0.5955	-0.0948906		0.591667	-0.0810623		0.591167	0.0987053		0.595167	-0.079155			0.5935	-0.0777245		0.590333	-0.160694		0.594	-0.209332		0.592667	-0.0782013		0.590667	-0.0557899			0.594667	-0.0653267		0.594333	-0.368595		0.591667	-0.452995		0.592	-0.0939369		0.596	-0.0696182			0.591833	-0.0667572
0.5995	-0.634193		0.602167	-0.0929832		0.598333	-0.0824928		0.597833	0.0953674		0.601833	-0.082016			0.600167	-0.0801086		0.597	-0.162601		0.600667	-0.209808		0.599333	-0.0782013		0.597333	-0.0567436			0.601333	-0.0648499		0.601	-0.367641		0.598333	-0.453472		0.598667	-0.0929832		0.602667	-0.0700951			0.5985	-0.0686646
0.606167	-0.63467		0.608833	-0.0910759		0.605	-0.0834465		0.6045	0.0915527		0.6085	-0.084877			0.606833	-0.0824928		0.603667	-0.165939		0.607333	-0.210762		0.606	-0.0777245		0.604	-0.0567436			0.608	-0.064373		0.607667	-0.367641		0.605	-0.452518		0.605333	-0.0925064		0.609333	-0.0710487			0.605167	-0.0710487
0.612833	-0.63467		0.6155	-0.0886917		0.611667	-0.0844002		0.611167	0.0882149		0.615167	-0.0863075			0.6135	-0.0829697		0.610333	-0.168324		0.614	-0.212193		0.612667	-0.0772476		0.610667	-0.0557899			0.614667	-0.0653267		0.614333	-0.369549		0.611667	-0.452042		0.612	-0.0929832		0.616	-0.0720024			0.611833	-0.0710487
0.6195	-0.633717		0.622167	-0.0853539		0.618333	-0.0844002		0.617833	0.0863075		0.621833	-0.087738			0.620167	-0.0824928		0.617	-0.170231		0.620667	-0.214577		0.619333	-0.0772476		0.617333	-0.0548363			0.621333	-0.0653267		0.621	-0.373363		0.618333	-0.452518		0.618667	-0.0934601		0.622667	-0.0734329			0.6185	-0.0696182
0.626167	-0.632286		0.628833	-0.0824928		0.625	-0.0844002		0.6245	0.0829697		0.6285	-0.0882149			0.626833	-0.0810623		0.623667	-0.171185		0.627333	-0.21553		0.626	-0.0762939		0.624	-0.0538826			0.628	-0.0658035		0.627667	-0.376701		0.625	-0.453949		0.625333	-0.0934601		0.629333	-0.0748634			0.625167	-0.067234
0.632833	-0.631332		0.6355	-0.0815392		0.631667	-0.0839233		0.631167	0.079155		0.635167	-0.0867844			0.6335	-0.0786781		0.630333	-0.172138		0.634	-0.216484		0.632667	-0.0743866		0.630667	-0.0534058			0.634667	-0.0658035		0.634333	-0.380039		0.631667	-0.454903		0.632	-0.0929832		0.636	-0.0748634			0.631833	-0.0658035
0.6395	-0.630856		0.642167	-0.0834465		0.638333	-0.0844002		0.637833	0.0758171		0.641833	-0.0834465			0.640167	-0.0762939		0.637	-0.171661		0.640667	-0.216961		0.639333	-0.0710487		0.637333	-0.0529289			0.641333	-0.0653267		0.641	-0.383854		0.638333	-0.455856		0.638667	-0.0929832		0.642667	-0.0739098			0.6385	-0.0634193
0.646167	-0.632286		0.648833	-0.0863075		0.645	-0.0844002		0.6445	0.0739098		0.6485	-0.0801086			0.646833	-0.0739098		0.643667	-0.1688		0.647333	-0.217915		0.646	-0.0677109		0.644	-0.0538826			0.648	-0.0653267		0.647667	-0.389099		0.645	-0.457764		0.645333	-0.0939369		0.649333	-0.0729561			0.645167	-0.0605583
0.652833	-0.635147		0.6555	-0.0886917		0.651667	-0.0844002		0.651167	0.0739098		0.655167	-0.0777245			0.6535	-0.0724792		0.650333	-0.164986		0.654	-0.218868		0.652667	-0.064373		0.650667	-0.0557899			0.654667	-0.0658035		0.654333	-0.393867		0.651667	-0.459194		0.652	-0.0944138		0.656	-0.0720024			0.651833	-0.0596046
0.6595	-0.638962		0.662167	-0.0905991		0.658333	-0.0844002		0.657833	0.0748634		0.661833	-0.0767708			0.660167	-0.0715256		0.657	-0.161648		0.660667	-0.218391		0.659333	-0.061512		0.657333	-0.0576973			0.661333	-0.0658035		0.661	-0.397682		0.658333	-0.460148		0.658667	-0.0934601		0.662667	-0.0705719			0.6585	-0.0600815
0.666167	-0.64373		0.668833	-0.0925064		0.665	-0.0839233		0.6645	0.0753403		0.6685	-0.0767708			0.666833	-0.0710487		0.663667	-0.160217		0.667333	-0.216961		0.666	-0.0591278		0.664	-0.0581741			0.668	-0.0662804		0.667667	-0.402451		0.665	-0.461102		0.665333	-0.0920296		0.669333	-0.0691414			0.665167	-0.0610352
0.672833	-0.647545		0.6755	-0.0929832		0.671667	-0.0834465		0.671167	0.0753403		0.675167	-0.0777245			0.6735	-0.0715256		0.670333	-0.160694		0.674	-0.2141		0.672667	-0.0567436		0.670667	-0.0581741			0.674667	-0.067234		0.674333	-0.407219		0.671667	-0.461578		0.672	-0.0910759		0.676	-0.0681877			0.671833	-0.0610352
0.6795	-0.648975		0.682167	-0.0925064		0.678333	-0.0834465		0.677833	0.0729561		0.681833	-0.0786781			0.680167	-0.0729561		0.677	-0.162125		0.680667	-0.211239		0.679333	-0.0519753		0.677333	-0.0591278			0.681333	-0.0677109		0.681	-0.411034		0.678333	-0.461578		0.678667	-0.0901222		0.682667	-0.0686646			0.6785	-0.061512
0.686167	-0.648499		0.688833	-0.0915527		0.685	-0.0834465		0.6845	0.0691414		0.6885	-0.0801086			0.686833	-0.0753403		0.683667	-0.164509		0.687333	-0.207424		0.686	-0.0448227		0.684	-0.0591278			0.688	-0.0667572		0.687667	-0.412464		0.685	-0.462055		0.685333	-0.0886917		0.689333	-0.0691414			0.685167	-0.0629425
0.692833	-0.647545		0.6955	-0.0910759		0.691667	-0.0829697		0.691167	0.0638962		0.695167	-0.0810623			0.6935	-0.0767708		0.690333	-0.166416		0.694	-0.204086		0.692667	-0.0343323		0.690667	-0.0576973			0.694667	-0.0658035		0.694333	-0.41151		0.691667	-0.463009		0.692	-0.087738		0.696	-0.0696182			0.691833	-0.0648499
0.6995	-0.648022		0.702167	-0.0901222		0.698333	-0.0834465		0.697833	0.0572205		0.701833	-0.0805855			0.700167	-0.0782013		0.697	-0.168324		0.700667	-0.201225		0.699333	-0.0228882		0.697333	-0.0562668			0.701333	-0.0648499		0.701	-0.408173		0.698333	-0.463009		0.698667	-0.0891685		0.702667	-0.0700951			0.6985	-0.0662804
0.706167	-0.648499		0.708833	-0.0882149		0.705	-0.0844002		0.7045	0.0491142		0.7085	-0.0777245			0.706833	-0.0796318		0.703667	-0.170231		0.707333	-0.199318		0.706	-0.0114441		0.704	-0.0557899			0.708	-0.0634193		0.707667	-0.404358		0.705	-0.463009		0.705333	-0.0910759		0.709333	-0.0715256			0.705167	-0.0667572
0.712833	-0.648499		0.7155	-0.0863075		0.711667	-0.0858307		0.711167	0.0414848		0.715167	-0.0710487			0.7135	-0.0805855		0.710333	-0.172138		0.714	-0.199318		0.712667	-0.000476837		0.710667	-0.0567436			0.714667	-0.0624657		0.714333	-0.401974		0.711667	-0.462532		0.712	-0.0944138		0.716	-0.0734329			0.711833	-0.067234
0.7195	-0.649452		0.722167	-0.0844002		0.718333	-0.0863075		0.717833	0.0348091		0.721833	-0.0610352			0.720167	-0.0805855		0.717	-0.173092		0.720667	-0.199795		0.719333	0.0100136		0.717333	-0.0581741			0.721333	-0.0619888		0.721	-0.400066		0.718333	-0.462055		0.718667	-0.0963211		0.722667	-0.0753403			0.7185	-0.0667572
0.726167	-0.652313		0.728833	-0.0834465		0.725	-0.0867844		0.7245	0.0286102		0.7285	-0.0481606			0.726833	-0.0786781		0.723667	-0.173092		0.727333	-0.199318		0.726	0.0185966		0.724	-0.0581741			0.728	-0.0619888		0.727667	-0.400066		0.725	-0.462055		0.725333	-0.0977516		0.729333	-0.0758171			0.725167	-0.0662804
0.732833	-0.654697		0.7355	-0.082016		0.731667	-0.0867844		0.731167	0.0228882		0.735167	-0.0329018			0.7335	-0.0767708		0.730333	-0.172615		0.734	-0.196934		0.732667	0.0257492		0.730667	-0.0572205			0.734667	-0.0610352		0.734333	-0.401974		0.731667	-0.463009		0.732	-0.0982285		0.736	-0.0753403			0.731833	-0.0658035
0.7395	-0.655651		0.742167	-0.0815392		0.738333	-0.0863075		0.737833	0.0181198		0.741833	-0.0157356			0.740167	-0.0758171		0.737	-0.171661		0.740667	-0.191212		0.739333	0.0324249		0.737333	-0.0562668			0.741333	-0.0600815		0.741	-0.406265		0.738333	-0.463963		0.738667	-0.0977516		0.742667	-0.0758171			0.7385	-0.0648499
0.746167	-0.655651		0.748833	-0.082016		0.745	-0.084877		0.7445	0.0138283		0.7485	0.00333786			0.746833	-0.0753403		0.743667	-0.169277		0.747333	-0.183105		0.746	0.0386238		0.744	-0.0567436			0.748	-0.058651		0.747667	-0.411034		0.745	-0.46587		0.745333	-0.0972748		0.749333	-0.0748634			0.745167	-0.0634193
0.752833	-0.658035		0.7555	-0.0824928		0.751667	-0.0834465		0.751167	0.0109673		0.755167	0.0228882			0.7535	-0.0758171		0.750333	-0.164986		0.754	-0.170231		0.752667	0.0429153		0.750667	-0.0562668			0.754667	-0.0576973		0.754333	-0.416279		0.751667	-0.4673		0.752	-0.0977516		0.756	-0.0734329			0.751833	-0.0610352
0.7595	-0.659943		0.762167	-0.0824928		0.758333	-0.0796318		0.757833	0.00953674		0.761833	0.041008			0.760167	-0.0772476		0.757	-0.161171		0.760667	-0.151157		0.759333	0.043869		0.757333	-0.0553131			0.761333	-0.0548363		0.761	-0.422001		0.758333	-0.468254		0.758667	-0.0977516		0.762667	-0.0715256			0.7585	-0.058651
0.766167	-0.661373		0.768833	-0.082016		0.765	-0.0748634		0.7645	0.00858307		0.7685	0.0581741			0.766833	-0.0782013		0.763667	-0.159264		0.767333	-0.126839		0.766	0.0405312		0.764	-0.0538826			0.768	-0.0510216		0.767667	-0.427246		0.765	-0.468254		0.765333	-0.0972748		0.769333	-0.0705719			0.765167	-0.0553131
0.772833	-0.661373		0.7755	-0.082016		0.771667	-0.0686646		0.771167	0.00715256		0.775167	0.0748634			0.7735	-0.079155		0.770333	-0.158787		0.774	-0.0987053		0.772667	0.0338554		0.770667	-0.0543594			0.774667	-0.0472069		0.774333	-0.432014		0.771667	-0.467777		0.772	-0.0972748		0.776	-0.0710487			0.771833	-0.0505447
0.7795	-0.66185		0.782167	-0.082016		0.778333	-0.061512		0.777833	0.00429153		0.781833	0.0905991			0.780167	-0.079155		0.777	-0.15974		0.780667	-0.0686646		0.779333	0.0252724		0.777333	-0.0562668			0.781333	-0.0414848		0.781	-0.436306		0.778333	-0.468731		0.778667	-0.0982285		0.782667	-0.0710487			0.7785	-0.0448227
0.786167	-0.660896		0.788833	-0.0815392		0.785	-0.0514984		0.7845	-0.000476837		0.7885	0.104427			0.786833	-0.079155		0.783667	-0.162601		0.787333	-0.038147		0.786	0.0152588		0.784	-0.058651			0.788	-0.0338554		0.787667	-0.441551		0.785	-0.471115		0.785333	-0.0982285		0.789333	-0.0705719			0.785167	-0.0395775
0.792833	-0.657558		0.7955	-0.0786781		0.791667	-0.0391006		0.791167	-0.00524521		0.795167	0.114441			0.7935	-0.079155		0.790333	-0.16737		0.794	-0.00858307		0.792667	0.00476837		0.790667	-0.0596046			0.794667	-0.0257492		0.794333	-0.44632		0.791667	-0.473499		0.792	-0.0977516		0.796	-0.0705719			0.791833	-0.0343323
0.7995	-0.65136		0.802167	-0.0743866		0.798333	-0.0257492		0.797833	-0.0104904		0.801833	0.119209			0.800167	-0.0796318		0.797	-0.170708		0.800667	0.0195503		0.799333	-0.00572205		0.797333	-0.0596046			0.801333	-0.0171661		0.801	-0.449181		0.798333	-0.475883		0.798667	-0.0977516		0.802667	-0.0710487			0.7985	-0.0276566
0.806167	-0.641823		0.808833	-0.0705719		0.805	-0.0119209		0.8045	-0.0157356		0.8085	0.119209			0.806833	-0.0810623		0.803667	-0.171185		0.807333	0.0448227		0.806	-0.0162125		0.804	-0.0591278			0.808	-0.00905991		0.807667	-0.449657		0.805	-0.477791		0.805333	-0.0987053		0.809333	-0.0710487			0.805167	-0.0190735
0.812833	-0.625134		0.8155	-0.067234		0.811667	0.00286102		0.811167	-0.0219345		0.815167	0.113964			0.8135	-0.0810623		0.810333	-0.170231		0.814	0.0648499		0.812667	-0.0252724		0.810667	-0.0567436			0.814667	0.000476837		0.814333	-0.449181		0.811667	-0.479221		0.812	-0.0987053		0.816	-0.0715256			0.811833	-0.0100136
0.8195	-0.600815		0.822167	-0.0634193		0.818333	0.0190735		0.817833	-0.026226		0.821833	0.103474			0.820167	-0.079155		0.817	-0.1688		0.820667	0.082016		0.819333	-0.0333786		0.817333	-0.0524521			0.821333	0.0104904		0.821	-0.44775		0.818333	-0.478268		0.818667	-0.0967979		0.822667	-0.0720024			0.8185	-0.00143051
0.826167	-0.567913		0.828833	-0.0596046		0.825	0.0343323		0.8245	-0.0290871		0.8285	0.0891685			0.826833	-0.0762939		0.823667	-0.166893		0.827333	0.0958443		0.826	-0.0400543		0.824	-0.0476837			0.828	0.0200272		0.827667	-0.44632		0.825	-0.476837		0.825333	-0.0953674		0.829333	-0.0734329			0.825167	0.00572205
0.832833	-0.528336		0.8355	-0.0557899		0.831667	0.0472069		0.831167	-0.0314713		0.835167	0.0715256			0.8335	-0.0729561		0.830333	-0.165462		0.834	0.104427		0.832667	-0.0457764		0.830667	-0.0424385			0.834667	0.0300407		0.834333	-0.444412		0.831667	-0.47493		0.832	-0.0934601		0.836	-0.0753403			0.831833	0.0109673
0.8395	-0.482559		0.842167	-0.0519753		0.838333	0.0576973		0.837833	-0.0362396		0.841833	0.0529289			0.840167	-0.0710487		0.837	-0.164986		0.840667	0.106335		0.839333	-0.0505447		0.837333	-0.0367165			0.841333	0.0395775		0.841	-0.444412		0.838333	-0.472546		0.838667	-0.0882149		0.842667	-0.0758171			0.8385	0.014782
0.846167	-0.433445		0.848833	-0.0452995		0.845	0.0667572		0.8445	-0.041008		0.8485	0.0357628			0.846833	-0.0696182		0.843667	-0.166893		0.847333	0.101566		0.846	-0.0534058		0.844	-0.0305176			0.848	0.0486374		0.847667	-0.44775		0.845	-0.467777		0.845333	-0.0796318		0.849333	-0.0739098			0.845167	0.0162125
0.852833	-0.383854		0.8555	-0.0338554		0.851667	0.0720024		0.851167	-0.0457764		0.855167	0.0200272			0.8535	-0.0691414		0.850333	-0.169277		0.854	0.0910759		0.852667	-0.0557899		0.850667	-0.0224113			0.854667	0.0562668		0.854333	-0.452995		0.851667	-0.459194		0.852	-0.067234		0.856	-0.0700951			0.851833	0.0157356
0.8595	-0.337601		0.862167	-0.0185966		0.858333	0.0734329		0.857833	-0.0491142		0.861833	0.00476837			0.860167	-0.0677109		0.857	-0.170708		0.860667	0.0739098		0.859333	-0.0576973		0.857333	-0.0114441			0.861333	0.061512		0.861	-0.458241		0.858333	-0.445366		0.858667	-0.0519753		0.862667	-0.064373			0.8585	0.0128746
0.866167	-0.296116		0.868833	-0.000476837		0.865	0.0696182		0.8645	-0.0510216		0.8685	-0.00905991			0.866833	-0.0648499		0.863667	-0.171661		0.867333	0.0500679		0.866	-0.0600815		0.864	0.00143051			0.868	0.064373		0.867667	-0.463009		0.865	-0.424385		0.865333	-0.0329018		0.869333	-0.0567436			0.865167	0.00810623
0.872833	-0.26083		0.8755	0.0195503		0.871667	0.061512		0.871167	-0.0510216		0.875167	-0.0224113			0.8735	-0.058651		0.870333	-0.171661		0.874	0.0224113		0.872667	-0.0624657		0.870667	0.014782			0.874667	0.0634193		0.874333	-0.468731		0.871667	-0.394821		0.872	-0.0119209		0.876	-0.0476837			0.871833	0.00143051
0.8795	-0.232697		0.882167	0.041008		0.878333	0.0491142		0.877833	-0.0472069		0.881833	-0.0343323			0.880167	-0.0495911		0.877	-0.170708		0.880667	-0.00524521		0.879333	-0.0648499		0.877333	0.0281334			0.881333	0.0596046		0.881	-0.47493		0.878333	-0.358105		0.878667	0.00905991		0.882667	-0.0362396			0.8785	-0.00667572
0.886167	-0.211716		0.888833	0.061512		0.885	0.0343323		0.8845	-0.038147		0.8885	-0.0443459			0.886833	-0.0386238		0.883667	-0.169277		0.887333	-0.0324249		0.886	-0.0677109		0.884	0.0400543			0.888	0.0519753		0.887667	-0.481606		0.885	-0.316143		0.885333	0.0314713		0.889333	-0.0228882			0.885167	-0.0143051
0.892833	-0.198364		0.8955	0.0801086		0.891667	0.017643		0.891167	-0.0214577		0.895167	-0.0519753			0.8935	-0.0267029		0.890333	-0.168324		0.894	-0.0581741		0.892667	-0.0705719		0.890667	0.0505447			0.894667	0.0414848		0.894333	-0.486851		0.891667	-0.270844		0.892	0.0529289		0.896	-0.00762939			0.891833	-0.0219345
0.8995	-0.194073		0.902167	0.0944138		0.898333	0		0.897833	0.00810623		0.901833	-0.0576973			0.900167	-0.0157356		0.897	-0.167847		0.900667	-0.0801086		0.899333	-0.0734329		0.897333	0.0591278			0.901333	0.0290871		0.901	-0.490189		0.898333	-0.22459		0.898667	0.0743866		0.902667	0.00858307			0.8985	-0.0286102
0.906167	-0.198364		0.908833	0.104904		0.905	-0.0162125		0.9045	0.0529289		0.9085	-0.0629425			0.906833	-0.00572205		0.903667	-0.16737		0.907333	-0.0972748		0.906	-0.0767708		0.904	0.0653267			0.908	0.0166893		0.907667	-0.49305		0.905	-0.178814		0.905333	0.0934601		0.909333	0.0257492			0.905167	-0.0338554
0.912833	-0.212193		0.9155	0.110626		0.911667	-0.0300407		0.911167	0.114441		0.915167	-0.0677109			0.9135	0.0038147		0.910333	-0.16737		0.914	-0.112057		0.912667	-0.0782013		0.910667	0.0710487			0.914667	0.00476837		0.914333	-0.49448		0.911667	-0.138283		0.912	0.111103		0.916	0.0419617			0.911833	-0.0371933
0.9195	-0.234127		0.922167	0.112057		0.918333	-0.0405312		0.917833	0.19455		0.921833	-0.0715256			0.920167	0.0128746		0.917	-0.1688		0.920667	-0.126839		0.919333	-0.0777245		0.917333	0.0753403			0.921333	-0.00619888		0.921	-0.49305		0.918333	-0.105381		0.918667	0.125885		0.922667	0.0567436			0.9185	-0.0405312
0.926167	-0.263214		0.928833	0.109673		0.925	-0.0486374		0.9245	0.291348		0.9285	-0.0767708			0.926833	0.0209808		0.923667	-0.170231		0.927333	-0.141144		0.926	-0.0762939		0.924	0.0777245			0.928	-0.0152588		0.927667	-0.489712		0.925	-0.0805855		0.925333	0.135422		0.929333	0.0681877			0.925167	-0.0443459
0.932833	-0.29707		0.9355	0.103474		0.931667	-0.0557899		0.931167	0.39959		0.935167	-0.0829697			0.9335	0.0271797		0.930333	-0.171661		0.934	-0.153542		0.932667	-0.0748634		0.930667	0.0767708			0.934667	-0.0224113		0.934333	-0.486374		0.931667	-0.064373		0.932	0.140667		0.936	0.0748634			0.931833	-0.0476837
0.9395	-0.333309		0.942167	0.0939369		0.938333	-0.0605583		0.937833	0.512123		0.941833	-0.0886917			0.940167	0.0314713		0.937	-0.172615		0.940667	-0.164509		0.939333	-0.0734329		0.937333	0.0720024			0.941333	-0.0286102		0.941	-0.48542		0.938333	-0.0557899		0.938667	0.139713		0.942667	0.0782013			0.9385	-0.0505447
0.946167	-0.369072		0.948833	0.082016		0.945	-0.0648499		0.9445	0.622749		0.9485	-0.0915527			0.946833	0.0329018		0.943667	-0.174046		0.947333	-0.173092		0.946	-0.0720024		0.944	0.0648499			0.948	-0.0338554		0.947667	-0.485897		0.945	-0.0562668		0.945333	0.133514		0.949333	0.079155			0.945167	-0.0524521
0.952833	-0.404358		0.9555	0.0681877		0.951667	-0.0681877		0.951167	0.723839		0.955167	-0.0929832			0.9535	0.0305176		0.950333	-0.174999		0.954	-0.179768		0.952667	-0.0710487		0.950667	0.0557899			0.954667	-0.0376701		0.954333	-0.488758		0.951667	-0.0638962		0.952	0.121593		0.956	0.0777245			0.951833	-0.0538826
0.9595	-0.438213		0.962167	0.0529289		0.958333	-0.0720024		0.957833	0.810146		0.961833	-0.0934601			0.960167	0.0247955		0.957	-0.174046		0.960667	-0.184536		0.959333	-0.0715256		0.957333	0.0443459			0.961333	-0.0395775		0.961	-0.492096		0.958333	-0.0786781		0.958667	0.105381		0.962667	0.0734329			0.9585	-0.0553131
0.966167	-0.470161		0.968833	0.0371933		0.965	-0.0767708		0.9645	0.876904		0.9685	-0.0929832			0.966833	0.0162125		0.963667	-0.173092		0.967333	-0.188351		0.966	-0.0720024		0.964	0.0305176			0.968	-0.041008		0.967667	-0.497341		0.965	-0.101089		0.965333	0.0863075		0.969333	0.0662804			0.965167	-0.0567436
0.972833	-0.499249		0.9755	0.0224113		0.971667	-0.0824928		0.971167	0.92411		0.975167	-0.0920296			0.9735	0.00572205		0.970333	-0.172138		0.974	-0.191689		0.972667	-0.0729561		0.970667	0.0166893			0.974667	-0.0433922		0.974333	-0.50211		0.971667	-0.129223		0.972	0.0658035		0.976	0.0562668			0.971833	-0.0581741
0.9795	-0.526905		0.982167	0.00715256		0.978333	-0.0872612		0.977833	0.953197		0.981833	-0.0920296			0.980167	-0.00619888		0.977	-0.170708		0.980667	-0.19598		0.979333	-0.0748634		0.977333	0.00429153			0.981333	-0.0457764		0.981	-0.506401		0.978333	-0.160217		0.978667	0.0462532		0.982667	0.0452995			0.9785	-0.0596046
0.986167	-0.552654		0.988833	-0.00762939		0.985	-0.0905991		0.9845	0.965118		0.9885	-0.0920296			0.986833	-0.0181198		0.983667	-0.167847		0.987333	-0.201225		0.986	-0.0767708		0.984	-0.00667572			0.988	-0.0472069		0.987667	-0.510216		0.985	-0.193596		0.985333	0.0281334		0.989333	0.0333786			0.985167	-0.0605583
0.992833	-0.574589		0.9955	-0.0214577		0.991667	-0.0929832		0.991167	0.962734		0.995167	-0.0915527			0.9935	-0.0286102		0.990333	-0.166893		0.994	-0.20504		0.992667	-0.079155		0.990667	-0.0166893			0.994667	-0.0495911		0.994333	-0.51403		0.991667	-0.226974		0.992	0.0114441		0.996	0.0209808			0.991833	-0.0619888
0.9995	-0.593185		1.00217	-0.0333786		0.998333	-0.0944138		0.997833	0.947475		1.00183	-0.0915527			1.00017	-0.0376701		0.997	-0.167847		1.00067	-0.207901		0.999333	-0.079155		0.997333	-0.0257492			1.00133	-0.0534058		1.001	-0.517368		0.998333	-0.259399		0.998667	-0.0038147		1.00267	0.00810623			0.9985	-0.0634193
1.00617	-0.609398		1.00883	-0.0424385		1.005	-0.0948906		1.0045	0.920296		1.0085	-0.0920296			1.00683	-0.04673		1.00367	-0.169277		1.00733	-0.209332		1.006	-0.079155		1.004	-0.0333786			1.008	-0.0572205		1.00767	-0.521183		1.005	-0.287533		1.00533	-0.017643		1.00933	-0.0038147			1.00517	-0.0648499
1.01283	-0.623703		1.0155	-0.0481606		1.01167	-0.0948906		1.01117	0.881195		1.01517	-0.0934601			1.0135	-0.0543594		1.01033	-0.170708		1.014	-0.211716		1.01267	-0.0796318		1.01067	-0.0395775			1.01467	-0.0605583		1.01433	-0.524521		1.01167	-0.312805		1.012	-0.0300407		1.016	-0.0133514			1.01183	-0.0648499
1.0195	-0.636101		1.02217	-0.0519753		1.01833	-0.0948906		1.01783	0.830173		1.02183	-0.0944138			1.02017	-0.0610352		1.017	-0.171185		1.02067	-0.213146		1.01933	-0.0801086		1.01733	-0.043869			1.02133	-0.0624657		1.021	-0.526428		1.01833	-0.335217		1.01867	-0.041008		1.02267	-0.0214577			1.0185	-0.0653267
1.02617	-0.646591		1.02883	-0.0538826		1.025	-0.0944138		1.0245	0.768661		1.0285	-0.0948906			1.02683	-0.0667572		1.02367	-0.171661		1.02733	-0.2141		1.026	-0.0805855		1.024	-0.04673			1.028	-0.064373		1.02767	-0.526905		1.025	-0.355244		1.02533	-0.0495911		1.02933	-0.0305176			1.02517	-0.0658035
1.03283	-0.655651		1.0355	-0.0567436		1.03167	-0.0939369		1.03117	0.698566		1.03517	-0.0958443			1.0335	-0.0720024		1.03033	-0.172138		1.034	-0.216484		1.03267	-0.0810623		1.03067	-0.0500679			1.03467	-0.0653267		1.03433	-0.525951		1.03167	-0.374317		1.032	-0.0548363		1.036	-0.038147			1.03183	-0.0667572
1.0395	-0.663757		1.04217	-0.061512		1.03833	-0.0934601		1.03783	0.621319		1.04183	-0.0977516			1.04017	-0.0767708		1.037	-0.171185		1.04067	-0.218868		1.03933	-0.0815392		1.03733	-0.0524521			1.04133	-0.0658035		1.041	-0.524998		1.03833	-0.391483		1.03867	-0.0591278		1.04267	-0.0433922			1.0385	-0.067234
1.04617	-0.669003		1.04883	-0.0686646		1.045	-0.0934601		1.0445	0.540257		1.0485	-0.0991821			1.04683	-0.0805855		1.04367	-0.170708		1.04733	-0.220776		1.046	-0.0810623		1.044	-0.0538826			1.048	-0.0667572		1.04767	-0.523567		1.045	-0.407219		1.04533	-0.064373		1.04933	-0.0481606			1.04517	-0.0677109
1.05283	-0.67234		1.0555	-0.0762939		1.05167	-0.0939369		1.05117	0.458241		1.05517	-0.099659			1.0535	-0.0829697		1.05033	-0.170708		1.054	-0.221729		1.05267	-0.0796318		1.05067	-0.0553131			1.05467	-0.0686646		1.05433	-0.52166		1.05167	-0.42057		1.052	-0.0705719		1.056	-0.0524521			1.05183	-0.0681877
1.0595	-0.674248		1.06217	-0.0844002		1.05833	-0.0948906		1.05783	0.378609		1.06183	-0.101089			1.06017	-0.0853539		1.057	-0.171661		1.06067	-0.22316		1.05933	-0.079155		1.05733	-0.0581741			1.06133	-0.0710487		1.061	-0.521183		1.05833	-0.432491		1.05867	-0.0767708		1.06267	-0.0557899			1.0585	-0.0705719
1.06617	-0.676155		1.06883	-0.0905991		1.065	-0.0977516		1.0645	0.300884		1.0685	-0.103951			1.06683	-0.0872612		1.06367	-0.174522		1.06733	-0.226021		1.066	-0.079155		1.064	-0.061512			1.068	-0.0729561		1.06767	-0.52309		1.065	-0.443935		1.06533	-0.0829697		1.06933	-0.0572205			1.06517	-0.0743866
1.07283	-0.679016		1.0755	-0.0963211		1.07167	-0.100613		1.07117	0.227451		1.07517	-0.107288			1.0735	-0.0891685		1.07033	-0.177383		1.074	-0.228405		1.07267	-0.0805855		1.07067	-0.0648499			1.07467	-0.0729561		1.07433	-0.526905		1.07167	-0.453949		1.072	-0.0901222		1.076	-0.0581741			1.07183	-0.0782013
1.0795	-0.682354		1.08217	-0.099659		1.07833	-0.102997		1.07783	0.15974		1.08183	-0.107765			1.08017	-0.0915527		1.077	-0.179291		1.08067	-0.231266		1.07933	-0.0824928		1.07733	-0.0681877			1.08133	-0.0653267		1.081	-0.53072		1.07833	-0.462532		1.07867	-0.0972748		1.08267	-0.0596046			1.0785	-0.082016
1.08617	-0.686646		1.08883	-0.100136		1.085	-0.104904		1.0845	0.0991821		1.0885	-0.0987053			1.08683	-0.0944138		1.08367	-0.179291		1.08733	-0.232697		1.086	-0.0829697		1.084	-0.0720024			1.088	-0.0400543		1.08767	-0.534534		1.085	-0.470161		1.08533	-0.100613		1.08933	-0.0624657			1.08517	-0.0867844
1.09283	-0.691414		1.0955	-0.0967979		1.09167	-0.105381		1.09117	0.0457764		1.09517	-0.0710487			1.0935	-0.0972748		1.09033	-0.177383		1.094	-0.230789		1.09267	-0.0762939		1.09067	-0.0748634			1.09467	0.0185966		1.09433	-0.538826		1.09167	-0.47636		1.092	-0.0987053		1.096	-0.0658035			1.09183	-0.0915527
1.0995	-0.697136		1.10217	-0.0839233		1.09833	-0.100136		1.09783	-0.00143051		1.10183	-0.0133514			1.10017	-0.0991821		1.097	-0.174522		1.10067	-0.217915		1.09933	-0.0519753		1.09733	-0.0758171			1.10133	0.129223		1.101	-0.544071		1.09833	-0.479221		1.09867	-0.0882149		1.10267	-0.0691414			1.0985	-0.0953674
1.10617	-0.701427		1.10883	-0.0543594		1.105	-0.082016		1.1045	-0.0419617		1.1085	0.0910759			1.10683	-0.0977516		1.10367	-0.171661		1.10733	-0.184059		1.106	0.00190735		1.104	-0.0748634			1.108	0.312328		1.10767	-0.548363		1.105	-0.47493		1.10533	-0.0596046		1.10933	-0.0720024			1.10517	-0.0991821
1.11283	-0.704765		1.1155	0.00286102		1.11167	-0.0414848		1.11117	-0.0772476		1.11517	0.259876			1.1135	-0.0886917		1.11033	-0.1688		1.114	-0.115395		1.11267	0.100613		1.11067	-0.0686646			1.11467	0.585556		1.11433	-0.551224		1.11167	-0.452518		1.112	0.00238419		1.116	-0.0729561			1.11183	-0.109196
1.1195	-0.707626		1.12217	0.0967979		1.11833	0.0338554		1.11783	-0.108242		1.12183	0.509262			1.12017	-0.0634193		1.117	-0.165939		1.12067	0.00858307		1.11933	0.263691		1.11733	-0.0514984			1.12133	0.962257		1.121	-0.552654		1.11833	-0.397682		1.11867	0.118732		1.12267	-0.0696182			1.1185	-0.133514
1.12617	-0.710964		1.12883	0.236034		1.125	0.159264		1.1245	-0.135899		1.1285	0.843525			1.12683	-0.00953674		1.12367	-0.164509		1.12733	0.206947		1.126	0.509262		1.124	-0.0114441			1.128	1.44005		1.12767	-0.554085		1.125	-0.290394		1.12533	0.310898		1.12933	-0.0562668			1.12517	-0.191212
1.13283	-0.716686		1.1355	0.427723		1.13167	0.346661		1.13117	-0.160694		1.13517	1.2598			1.1335	0.0882149		1.13033	-0.164509		1.134	0.495434		1.13267	0.849724		1.13067	0.0648499			1.13467	2.00415		1.13433	-0.556469		1.13167	-0.110626		1.132	0.598431		1.136	-0.0228882			1.13183	-0.312805
1.1395	-0.722885		1.14217	0.673771		1.13833	0.603676		1.13783	-0.183105		1.14183	1.74618			1.14017	0.246525		1.137	-0.165939		1.14067	0.883102		1.13933	1.28603		1.13733	0.196457			1.14133	2.63023		1.141	-0.557899		1.13833	0.163078		1.13867	0.995159		1.14267	0.0448227			1.1385	-0.541687
1.14617	-0.727654		1.14883	0.974655		1.145	0.929832		1.1445	-0.203133		1.1485	2.28453			1.14683	0.479698		1.14367	-0.16737		1.14733	1.36566		1.146	1.80912		1.144	0.402451			1.148	3.29018		1.14767	-0.557423		1.145	0.542164		1.14533	1.50061		1.14933	0.165462			1.14517	-0.921249
1.15283	-0.731468		1.1555	1.33038		1.15167	1.32084		1.15117	-0.221252		1.15517	2.85482			1.1535	0.795841		1.15033	-0.1688		1.154	1.92976		1.15267	2.39754		1.15067	0.697613			1.15467	3.95346		1.15433	-0.556469		1.15167	1.02758		1.152	2.09951		1.156	0.359535			1.15183	-1.48201
1.1595	-0.73576		1.16217	1.7395		1.15833	1.77002		1.15783	-0.236034		1.16183	3.43323			1.16017	1.19066		1.157	-0.170231		1.16067	2.55203		1.15933	3.02601		1.15733	1.08671			1.16133	4.5886		1.161	-0.555992		1.15833	1.60551		1.15867	2.76232		1.16267	0.646591			1.1585	-2.2316
1.16617	-0.740051		1.16883	2.18773		1.165	2.27022		1.1645	-0.247955		1.1685	3.98684			1.16683	1.65081		1.16367	-0.171661		1.16733	3.20721		1.166	3.66831		1.164	1.5626			1.168	5.14889		1.16767	-0.555515		1.165	2.25067		1.16533	3.45516		1.16933	1.03617			1.16517	-3.14093
1.17283	-0.743389		1.1755	2.62928		1.17167	2.80762		1.17117	-0.257969		1.17517	4.4446			1.1735	2.1553		1.17033	-0.173092		1.174	3.86763		1.17267	4.29535		1.17067	2.10905			1.17467	5.54514		1.17433	-0.555038		1.17167	2.93207		1.172	4.14181		1.176	1.52493			1.17183	-4.14181
1.1795	-0.745296		1.18217	2.95353		1.17833	3.34787		1.17783	-0.267029		1.18183	4.65965			1.18017	2.68316		1.177	-0.174522		1.18067	4.50277		1.17933	4.86565		1.17733	2.70176			1.18133	5.60188		1.181	-0.554085		1.17833	3.61776		1.17867	4.78697		1.18267	2.09379			1.1785	-5.13458
1.18617	-0.74482		1.18883	2.94924		1.185	3.81231		1.1845	-0.275612		1.1885	4.37498			1.18683	3.21198		1.18367	-0.174999		1.18733	5.06496		1.186	5.29909		1.184	3.31259			1.188	5.04112		1.18767	-0.554085		1.185	4.27628		1.18533	5.35345		1.18933	2.71368			1.18517	-6.02007
1.19283	-0.739098		1.1955	2.30074		1.19167	4.03595		1.19117	-0.284672		1.19517	3.24106			1.1935	3.71647		1.19033	-0.174522		1.194	5.46026		1.19267	5.4369		1.19067	3.91436			1.19467	3.5243		1.19433	-0.555992		1.19167	4.87661		1.192	5.78356		1.196	3.3493			1.19183	-6.73771
1.1995	-0.724792		1.20217	0.655651		1.19833	3.74413		1.19783	-0.293732		1.20183	0.911713			1.20017	4.15134		1.197	-0.173092		1.20067	5.50461		1.19933	5.01776		1.19733	4.47893			1.20133	0.772476		1.201	-0.560284		1.19833	5.36489		1.19867	5.95856		1.20267	3.96585			1.1985	-7.28035
1.20617	-0.699997		1.20883	-2.22397		1.205	2.58017		1.2045	-0.300884		1.2085	-2.7771			1.20683	4.42076		1.20367	-0.171185		1.20733	4.91047		1.206	3.70216		1.204	4.95434			1.208	-3.25012		1.20767	-0.566483		1.205	5.63049		1.20533	5.65863		1.20933	4.52995			1.20517	-7.68709
1.21283	-0.664711		1.2155	-6.28519		1.21167	0.221729		1.21117	-0.303745		1.21517	-7.617			1.2135	4.33969		1.21033	-0.169754		1.214	3.33405		1.21267	1.18256		1.21067	5.23043			1.21467	-8.18825		1.21433	-0.572681		1.21167	5.46741		1.212	4.56572		1.216	5.0025			1.21183	-7.99513
1.2195	-0.618935		1.22217	-11.0674		1.21833	-3.43847		1.21783	-0.296116		1.22183	-12.9533			1.22017	3.61824		1.217	-0.168324		1.22067	0.50354		1.21933	-2.6412		1.21733	5.10025			1.22133	-13.2785		1.221	-0.578403		1.21833	4.5743		1.21867	2.33984		1.22267	5.3215			1.2185	-8.18729
1.22617	-0.561714		1.22883	-15.7399		1.225	-8.13437		1.2245	-0.268936		1.2285	-17.7865			1.22683	1.91164		1.22367	-0.166893		1.22733	-3.60346		1.226	-7.49969		1.224	4.24862			1.228	-17.4994		1.22767	-0.583649		1.225	2.62022		1.22533	-1.23167		1.22933	5.3668			1.22517	-8.16345
1.23283	-0.487804		1.2355	-19.2857		1.23167	-13.1798		1.23117	-0.211716		1.23517	-21.0128			1.2335	-1.04952		1.23033	-0.165462		1.234	-8.61645		1.23267	-12.7082		1.23067	2.31504			1.23467	-19.834		1.23433	-0.586987		1.23167	-0.61512		1.232	-6.04439		1.236	4.92096			1.23183	-7.75623
1.2395	-0.386238		1.24217	-20.771		1.23833	-17.5877		1.23783	-0.117302		1.24183	-21.7199			1.24017	-5.27573		1.237	-0.165939		1.24067	-13.7606		1.23933	-17.2791		1.23733	-0.964642			1.24133	-19.5503		1.241	-0.588894		1.23833	-5.07164		1.23867	-11.5657		1.24267	3.67117			1.2385	-6.78635
1.24617	-0.239372		1.24883	-19.6128		1.245	-20.3176		1.2445	0.0219345		1.2485	-19.454			1.24683	-10.3765		1.24367	-0.168324		1.24733	-18.0092		1.246	-20.1664		1.244	-5.56707			1.248	-16.427		1.24767	-0.589371		1.245	-10.2892		1.24533	-16.8705		1.24933	1.28412			1.24517	-5.1403
1.25283	-0.038147		1.2555	-15.7685		1.25167	-20.5603		1.25117	0.213146		1.25517	-14.3852			1.2535	-15.5578		1.25033	-0.170231		1.254	-20.3443		1.25267	-20.5445		1.25067	-11.0369			1.25467	-10.8504		1.25433	-0.589848		1.25167	-15.4257		1.252	-20.8454		1.256	-2.44331			1.25183	-2.83098
1.2595	0.198841		1.26217	-9.77182		1.25833	-17.983		1.25783	0.456333		1.26183	-7.27844			1.26017	-19.7763		1.257	-0.171661		1.26067	-20.041		1.25933	-18.0564		1.25733	-16.4928			1.26133	-3.70312		1.261	-0.589848		1.25833	-19.4364		1.25867	-22.4819		1.26267	-7.4029			1.2585	-0.0181198
1.26617	0.393391		1.26883	-2.55489		1.265	-12.8517		1.2645	0.744343		1.2685	0.776768			1.26683	-22.0003		1.26367	-0.173569		1.26733	-16.8881		1.266	-12.9428		1.264	-20.8111			1.268	3.93581		1.26767	-0.590801		1.265	-21.3418		1.26533	-21.1549		1.26933	-13.0649			1.26517	3.0241
1.27283	0.368118		1.2755	4.85039		1.27167	-5.96428		1.27117	1.06668		1.27517	8.68273			1.2735	-21.4939		1.27033	-0.175953		1.274	-11.2753		1.27267	-5.99003		1.27067	-22.9182			1.27467	11.045		1.27433	-0.592709		1.27167	-20.5016		1.272	-16.8247		1.276	-18.5061			1.27183	5.97763
1.2795	-0.164986		1.28217	11.5199		1.27833	1.63555		1.27783	1.41478		1.28183	15.5129			1.28017	-18.0426		1.277	-0.177383		1.28067	-4.08602		1.27933	1.74189		1.27733	-22.0923			1.28133	16.8395		1.281	-0.594139		1.27833	-16.8099		1.27867	-10.0794		1.28267	-22.6049			1.2785	8.54635
1.28617	-1.55973		1.28883	16.7909		1.285	8.93593		1.2845	1.78242		1.2885	20.668			1.28683	-12.0525		1.28367	-0.17643		1.28733	3.60918		1.286	9.20677		1.284	-18.1837			1.288	20.8955		1.28767	-0.595093		1.285	-10.7527		1.28533	-1.95312		1.28933	-24.3268			1.28517	10.5205
1.29283	-4.1132		1.2955	20.3695		1.29167	15.1238		1.29117	2.16436		1.29517	23.953			1.2935	-4.44269		1.29033	-0.174999		1.294	10.8085		1.29267	15.5516		1.29067	-11.6878			1.29467	23.21		1.29433	-0.594616		1.29167	-3.2711		1.292	6.39915		1.296	-23.0174			1.29183	11.8098
1.2995	-7.90405		1.30217	22.3584		1.29833	19.7082		1.29783	2.54631		1.30183	25.5647			1.30017	3.66449		1.297	-0.174046		1.30067	16.7408		1.29933	20.2494		1.29733	-3.60918			1.30133	24.0984		1.301	-0.594139		1.29833	4.54903		1.29867	13.9456		1.30267	-18.6043			1.2985	12.4307
1.30617	-12.6553		1.30883	23.0908		1.305	22.5849		1.3045	2.88773		1.3085	25.8546			1.30683	11.2209		1.30367	-0.173092		1.30733	20.978		1.306	23.1719		1.304	4.88281			1.308	23.9358		1.30767	-0.593662		1.305	11.7197		1.30533	19.9394		1.30933	-11.6467			1.30517	12.4626
1.31283	-17.6921		1.3155	22.8987		1.31167	23.9921		1.31117	3.0818		1.31517	25.1503			1.3135	17.4189		1.31033	-0.173092		1.314	23.4914		1.31267	24.559		1.31067	12.7234			1.31467	23.0665		1.31433	-0.593662		1.31167	17.5033		1.312	24.0254		1.316	-3.18098			1.31183	12.0144
1.3195	-22.0504		1.32217	22.0819		1.31833	24.2662		1.31783	2.92253		1.32183	23.7784			1.32017	21.812		1.317	-0.172138		1.32067	24.5752		1.31933	24.7798		1.31733	19.1131			1.32133	21.7991		1.321	-0.593662		1.31833	21.522		1.31867	26.2709		1.32267	5.60331			1.3185	11.2052
1.32617	-24.704		1.32883	20.9084		1.325	23.6974		1.3245	2.10476		1.3285	22.0442			1.32683	24.3702		1.32367	-0.172138		1.32733	24.5891		1.326	24.1671		1.324	23.6168			1.328	20.3648		1.32767	-0.595093		1.325	23.8037		1.32533	27.0271		1.32933	13.6323			1.32517	10.1547
1.33283	-24.8508		1.3355	19.5642		1.33167	22.5616		1.33117	0.282288		1.33517	20.1635			1.3335	25.4107		1.33033	-0.172615		1.334	23.8481		1.33267	23.0212		1.33067	26.2136			1.33467	18.8575		1.33433	-0.597954		1.33167	24.684		1.332	26.6752		1.336	20.1097			1.33183	8.96311
1.3395	-22.1424		1.34217	18.0945		1.33833	21.1048		1.33783	-2.82192		1.34183	18.2085			1.34017	25.342		1.337	-0.172138		1.34067	22.6378		1.33933	21.5912		1.33733	27.2126			1.34133	17.2482		1.341	-0.602245		1.33833	24.5476		1.33867	25.5623		1.34267	24.6234			1.3385	7.71093
1.34617	-16.7918		1.34883	16.4657		1.345	19.4826		1.3445	-7.2546		1.3485	16.1977			1.34683	24.5204		1.34367	-0.171661		1.34733	21.1897		1.346	20.0253		1.344	26.988			1.348	15.5134		1.34767	-0.606537		1.345	23.7298		1.34533	24.004		1.34933	27.1883			1.34517	6.46353
1.35283	-9.54294		1.3555	14.6852		1.35167	17.7283		1.35117	-12.6891		1.35517	14.1859			1.3535	23.2563		1.35033	-0.169754		1.354	19.6195		1.35267	18.3363		1.35067	25.8803			1.35467	13.6948		1.35433	-0.611305		1.35167	22.5186		1.352	22.2378		1.356	28.1501			1.35183	5.28288
1.3595	-1.45102		1.36217	12.8255		1.35833	15.8505		1.35783	-18.3783		1.36183	12.2542			1.36017	21.7867		1.357	-0.168324		1.36067	17.9224		1.35933	16.5081		1.35733	24.2257			1.36133	11.8809		1.361	-0.61512		1.35833	21.1258		1.35867	20.3652		1.36267	27.9264			1.3585	4.22812
1.36617	6.43396		1.36883	10.9963		1.365	13.9112		1.3645	-23.2792		1.3685	10.4823			1.36683	20.2222		1.36367	-0.16737		1.36733	16.089		1.366	14.5822		1.364	22.3198			1.368	10.1714		1.36767	-0.61655		1.365	19.6285		1.36533	18.3878		1.36933	26.8874			1.36517	3.35264
1.37283	13.2651		1.3755	9.30214		1.37167	12.0087		1.37117	-26.3009		1.37517	8.9283			1.3735	18.5475		1.37033	-0.164986		1.374	14.1726		1.37267	12.6557		1.37067	20.3385			1.37467	8.64887		1.37433	-0.61512		1.37167	17.9901		1.372	16.3236		1.376	25.362			1.37183	2.69938
1.3795	18.4865		1.38217	7.82061		1.37833	10.2396		1.37783	-26.5923		1.38183	7.62272			1.38017	16.737		1.377	-0.162601		1.38067	12.2709		1.37933	10.8371		1.37733	18.3206			1.38133	7.36237		1.381	-0.612259		1.37833	16.1881		1.37867	14.2474		1.38267	23.6063			1.3785	2.28405
1.38617	21.8935		1.38883	6.58941		1.385	8.67748		1.3845	-23.7751		1.3885	6.56986			1.38683	14.8282		1.38367	-0.15974		1.38733	10.488		1.386	9.21106		1.384	16.2802			1.388	6.32477		1.38767	-0.608921		1.385	14.2727		1.38533	12.259		1.38933	21.7428			1.38517	2.0895
1.39283	23.6607		1.3955	5.61094		1.39167	7.36189		1.39117	-18.065		1.39517	5.75066			1.3935	12.9075		1.39033	-0.157356		1.394	8.90636		1.39267	7.83062		1.39067	14.2708			1.39467	5.51558		1.39433	-0.605583		1.39167	12.3444		1.392	10.4504		1.396	19.7697			1.39183	2.06947
1.3995	24.2062		1.40217	4.85563		1.39833	6.30093		1.39783	-10.2391		1.40183	5.12505			1.40017	11.0784		1.397	-0.153065		1.40067	7.5736		1.39933	6.71291		1.39733	12.3639			1.40133	4.89092		1.401	-0.604153		1.39833	10.5152		1.39867	8.88491		1.40267	17.6811			1.3985	2.15912
1.40617	23.9329		1.40883	4.27532		1.405	5.47361		1.4045	-1.43194		1.4085	4.64201			1.40683	9.4285		1.40367	-0.14782		1.40733	6.50215		1.406	5.84555		1.404	10.6263			1.408	4.3993		1.40767	-0.604153		1.405	8.87918		1.40533	7.59315		1.40933	15.5349			1.40517	2.29073
1.41283	23.1504		1.4155	3.81327		1.41167	4.83942		1.41117	7.21455		1.41517	4.24957			1.4135	8.01373		1.41033	-0.139236		1.414	5.67293		1.41267	5.18656		1.41067	9.10759			1.41467	3.99351		1.41433	-0.60463		1.41167	7.49445		1.412	6.5732		1.416	13.4306			1.41183	2.40612
1.4195	22.0962		1.42217	3.42417		1.41833	4.34589		1.41783	14.7943		1.42183	3.90863			1.42017	6.85406		1.417	-0.126839		1.42067	5.04208		1.41933	4.68063		1.41733	7.83777			1.42133	3.64017		1.421	-0.605106		1.41833	6.38056		1.41867	5.79548		1.42267	11.4694			1.4185	2.46763
1.42617	20.9231		1.42883	3.07798		1.425	3.94297		1.4245	20.7238		1.4285	3.59488			1.42683	5.94044		1.42367	-0.108719		1.42733	4.55523		1.426	4.27485		1.424	6.8202			1.428	3.32022		1.42767	-0.607014		1.425	5.51939		1.42533	5.20897		1.42933	9.73368			1.42517	2.45762
1.43283	19.6486		1.4355	2.76136		1.43167	3.59201		1.43117	24.7684		1.43517	3.29781			1.4335	5.23853		1.43033	-0.0858307		1.434	4.1585		1.43267	3.92771		1.43067	6.03485			1.43467	3.02744		1.43433	-0.610352		1.43167	4.86803		1.432	4.75645		1.436	8.2736			1.43183	2.37608
1.4395	18.1909		1.44217	2.46859		1.43833	3.27158		1.43783	27.0424		1.44183	3.01647			1.44017	4.69685		1.437	-0.0596046		1.44067	3.81231		1.43933	3.61204		1.43733	5.43928			1.44133	2.76089		1.441	-0.613213		1.43833	4.36878		1.43867	4.38452		1.44267	7.10583			1.4385	2.2378
1.44617	16.5048		1.44883	2.19965		1.445	2.9726		1.4445	27.9307		1.4485	2.75564			1.44683	4.26149		1.44367	-0.0305176		1.44733	3.49331		1.446	3.31497		1.444	4.98009			1.448	2.51961		1.44767	-0.61655		1.445	3.96538		1.44533	4.05455		1.44933	6.21271			1.44517	2.06327
1.45283	14.6327		1.4555	1.95694		1.45167	2.69365		1.45117	27.8339		1.45517	2.51913			1.4535	3.89147		1.45033	-0.000953674		1.454	3.19386		1.45267	3.03507		1.45067	4.60339			1.45467	2.30169		1.45433	-0.620842		1.45167	3.61538		1.452	3.74556		1.456	5.54848			1.45183	1.8754
1.4595	12.6781		1.46217	1.74093		1.45833	2.43664		1.45783	27.051		1.46183	2.30646			1.46017	3.56007		1.457	0.0276566		1.46067	2.913		1.45933	2.77615		1.45733	4.27008			1.46133	2.10524		1.461	-0.627041		1.45833	3.29447		1.45867	3.44944		1.46267	5.05257			1.4585	1.69373
1.46617	10.7608		1.46883	1.54924		1.465	2.20346		1.4645	25.8145		1.4685	2.1143			1.46683	3.25537		1.46367	0.0534058		1.46733	2.6536		1.466	2.5425		1.464	3.95775			1.468	1.92595		1.46767	-0.632763		1.465	2.99358		1.46533	3.16858		1.46933	4.66347			1.46517	1.53399
1.47283	8.98552		1.4755	1.37568		1.47167	1.99413		1.47117	24.3039		1.47517	1.9393			1.4735	2.9726		1.47033	0.0753403		1.474	2.41804		1.47267	2.33126		1.47067	3.65829			1.47467	1.75953		1.47433	-0.637054		1.47167	2.71082		1.472	2.90775		1.476	4.32968			1.47183	1.41191
1.4795	7.42769		1.48217	1.21593		1.47833	1.80578		1.47783	22.6135		1.48183	1.77765			1.48017	2.71368		1.477	0.0939369		1.48067	2.20537		1.47933	2.14005		1.47733	3.37267			1.48133	1.60313		1.481	-0.639915		1.47833	2.44951		1.47867	2.67124		1.48267	4.01926			1.4785	1.33991
1.48617	6.12593		1.48883	1.06525		1.485	1.63555		1.4845	20.7462		1.4885	1.62315			1.48683	2.47908		1.48367	0.108242		1.48733	2.01416		1.486	1.96552		1.484	3.10612			1.488	1.45292		1.48767	-0.641823		1.485	2.21205		1.48533	2.45857		1.48933	3.71981			1.48517	1.32656
1.49283	5.08118		1.4955	0.919819		1.49167	1.4801		1.49117	18.7116		1.49517	1.472			1.4935	2.26879		1.49033	0.119686		1.494	1.83868		1.49267	1.80387		1.49067	2.86293			1.49467	1.30796		1.49433	-0.6423		1.49167	1.99938		1.492	2.26641		1.496	3.43037			1.49183	1.369
1.4995	4.26483		1.50217	0.779152		1.49833	1.33419		1.49783	16.5768		1.50183	1.3237			1.50017	2.07996		1.497	0.128269		1.50067	1.67561		1.49933	1.64986		1.49733	2.64454			1.50133	1.1673		1.501	-0.640869		1.49833	1.80721		1.49867	2.09045		1.50267	3.15666			1.4985	1.45054
1.50617	3.62921		1.50883	0.642776		1.505	1.19448		1.5045	14.4434		1.5085	1.17922			1.50683	1.90735		1.50367	0.134468		1.50733	1.52063		1.506	1.49822		1.504	2.44904			1.508	1.0314		1.50767	-0.638008		1.505	1.63174		1.50533	1.92595		1.50933	2.90394			1.50517	1.54352
1.51283	3.12185		1.5155	0.513077		1.51167	1.0581		1.51117	12.4135		1.51517	1.04094			1.5135	1.74618		1.51033	0.141621		1.514	1.36995		1.51267	1.34945		1.51067	2.27213			1.51467	0.901222		1.51433	-0.634193		1.51167	1.46675		1.512	1.76954		1.516	2.67649			1.51183	1.61314
1.5195	2.69651		1.52217	0.39053		1.51833	0.92411		1.51783	10.5729		1.52183	0.908852			1.52017	1.59073		1.517	0.154972		1.52067	1.22309		1.51933	1.20544		1.51733	2.1081			1.52133	0.775814		1.521	-0.630856		1.51833	1.30892		1.51867	1.61695		1.52267	2.47145			1.5185	1.62554
1.52617	2.32267		1.52883	0.274658		1.525	0.793457		1.5245	8.97884		1.5285	0.784397			1.52683	1.43909		1.52367	0.178337		1.52733	1.08051		1.526	1.06764		1.524	1.95169			1.528	0.655174		1.52767	-0.628471		1.525	1.15538		1.52533	1.46723		1.52933	2.28453			1.52517	1.55735
1.53283	1.98603		1.5355	0.165462		1.53167	0.667095		1.53117	7.66087		1.53517	0.667095			1.5335	1.29032		1.53033	0.219345		1.534	0.944614		1.53267	0.935078		1.53067	1.79958			1.53467	0.539303		1.53433	-0.627995		1.53167	1.00517		1.532	1.32227		1.536	2.11048			1.53183	1.40381
1.5395	1.68085		1.54217	0.0624657		1.53833	0.546932		1.53783	6.61802		1.54183	0.555992			1.54017	1.14584		1.537	0.285149		1.54067	0.813961		1.53933	0.807762		1.53733	1.65033			1.54133	0.430107		1.541	-0.627518		1.53833	0.85783		1.53867	1.18399		1.54267	1.94645			1.5385	1.18065
1.54617	1.40524		1.54883	-0.0343323		1.545	0.433922		1.5445	5.82409		1.5485	0.451088			1.54683	1.00565		1.54367	0.382423		1.54733	0.687599		1.546	0.687122		1.544	1.50347			1.548	0.32711		1.54767	-0.627518		1.545	0.714779		1.54533	1.0519		1.54933	1.78909			1.54517	0.916481
1.55283	1.15776		1.5555	-0.126839		1.55167	0.326157		1.55117	5.23186		1.55517	0.350475			1.5535	0.871181		1.55033	0.514507		1.554	0.566483		1.55267	0.573158		1.55067	1.35946			1.55467	0.229359		1.55433	-0.626564		1.55167	0.577927		1.552	0.926495		1.556	1.63698			1.55183	0.642776
1.5595	0.936508		1.56217	-0.216484		1.55833	0.224113		1.55783	4.78363		1.56183	0.252247			1.56017	0.744343		1.557	0.679016		1.56067	0.452518		1.55933	0.466347		1.55733	1.22023			1.56133	0.136852		1.561	-0.621796		1.55833	0.448227		1.55867	0.807762		1.56267	1.49012			1.5585	0.386715
1.56617	0.738144		1.56883	-0.302792		1.565	0.127316		1.5645	4.4241		1.5685	0.154972			1.56683	0.625134		1.56367	0.870705		1.56733	0.3438		1.566	0.363827		1.564	1.08671			1.568	0.0486374		1.56767	-0.611305		1.565	0.325203		1.56533	0.696659		1.56933	1.34993			1.56517	0.163078
1.57283	0.560284		1.5755	-0.387669		1.57167	0.0343323		1.57117	4.11034		1.57517	0.058651			1.5735	0.514507		1.57033	1.0767		1.574	0.238895		1.57267	0.265598		1.57067	0.958443			1.57467	-0.0371933		1.57433	-0.593185		1.57167	0.208378		1.572	0.590324		1.576	1.21641			1.57183	-0.0252724
1.5795	0.398159		1.58217	-0.472069		1.57833	-0.0562668		1.57783	3.81517		1.58183	-0.0357628			1.58017	0.410557		1.577	1.28412		1.58067	0.137806		1.57933	0.171185		1.57733	0.834942			1.58133	-0.123501		1.581	-0.566483		1.57833	0.0977516		1.57867	0.488281		1.58267	1.08862			1.5785	-0.185966
1.58617	0.246048		1.58883	-0.556946		1.585	-0.146389		1.5845	3.53003		1.5885	-0.13113			1.58683	0.311852		1.58367	1.47867		1.58733	0.0405312		1.586	0.079155		1.584	0.718594			1.588	-0.210762		1.58767	-0.530243		1.585	-0.00667572		1.58533	0.389576		1.58933	0.965595			1.58517	-0.329494
1.59283	0.100136		1.5955	-0.643253		1.59167	-0.236034		1.59117	3.25489		1.59517	-0.228882			1.5935	0.216484		1.59033	1.6489		1.594	-0.0562668		1.59267	-0.0104904		1.59067	0.609398			1.59467	-0.2985		1.59433	-0.484943		1.59167	-0.107288		1.592	0.292301		1.596	0.84734			1.59183	-0.465393
1.5995	-0.0400543		1.60217	-0.731468		1.59833	-0.32568		1.59783	2.99501		1.60183	-0.328541			1.60017	0.124454		1.597	1.79005		1.60067	-0.155926		1.59933	-0.099659		1.59733	0.505924			1.60133	-0.385284		1.601	-0.431538		1.59833	-0.206947		1.59867	0.196457		1.60267	0.734806			1.5985	-0.597
1.60617	-0.174046		1.60883	-0.82159		1.605	-0.415802		1.6045	2.75373		1.6085	-0.4282			1.60683	0.0357628		1.60367	1.90735		1.60733	-0.259876		1.606	-0.188828		1.604	0.407219			1.608	-0.469208		1.60767	-0.371456		1.605	-0.308037		1.60533	0.100136		1.60933	0.629425			1.60517	-0.721931
1.61283	-0.302792		1.6155	-0.910282		1.61167	-0.507832		1.61117	2.53439		1.61517	-0.524521			1.6135	-0.0505447		1.61033	2.01082		1.614	-0.369072		1.61267	-0.276566		1.61067	0.312328			1.61467	-0.549793		1.61433	-0.30756		1.61167	-0.413895		1.612	0.00286102		1.616	0.528336			1.61183	-0.837326
1.6195	-0.427723		1.62217	-0.995636		1.61833	-0.598907		1.61783	2.33555		1.62183	-0.616074			1.62017	-0.136852		1.617	2.10762		1.62067	-0.483513		1.61933	-0.361919		1.61733	0.218868			1.62133	-0.623703		1.621	-0.24271		1.61833	-0.528812		1.61867	-0.0948906		1.62267	0.430584			1.6185	-0.936508
1.62617	-0.546932		1.62883	-1.07431		1.625	-0.687599		1.6245	2.1534		1.6285	-0.702381			1.62683	-0.221729		1.62367	2.17915		1.62733	-0.599861		1.626	-0.443935		1.624	0.125408			1.628	-0.69046		1.62767	-0.178814		1.625	-0.653267		1.62533	-0.192165		1.62933	0.335693			1.62517	-1.01471
1.63283	-0.658989		1.6355	-1.14489		1.63167	-0.770092		1.63117	1.98269		1.63517	-0.781059			1.6335	-0.303745		1.63033	2.1534		1.634	-0.714302		1.63267	-0.521183		1.63067	0.0305176			1.63467	-0.752926		1.63433	-0.115871		1.63167	-0.786304		1.632	-0.286579		1.636	0.244141			1.63183	-1.07098
1.6395	-0.76437		1.64217	-1.2064		1.63833	-0.845432		1.63783	1.81818		1.64183	-0.852108			1.64017	-0.38147		1.637	1.87016		1.64067	-0.822544		1.63933	-0.593185		1.63733	-0.0653267			1.64133	-0.813484		1.641	-0.0581741		1.63833	-0.924587		1.63867	-0.377178		1.64267	0.153065			1.6385	-1.11103
1.64617	-0.864029		1.64883	-1.26362		1.645	-0.913143		1.6445	1.65749		1.6485	-0.916958			1.64683	-0.455856		1.64367	1.07336		1.64733	-0.920773		1.646	-0.658512		1.644	-0.160694			1.648	-0.876427		1.64767	-0.00762939		1.645	-1.06335		1.64533	-0.461102		1.64933	0.0605583			1.64517	-1.15204
1.65283	-0.958443		1.6555	-1.32179		1.65167	-0.973701		1.65117	1.49965		1.65517	-0.982761			1.6535	-0.526428		1.65033	-0.546455		1.654	-1.00708		1.65267	-0.718594		1.65067	-0.253677			1.65467	-0.945091		1.65433	0.0348091		1.65167	-1.19591		1.652	-0.537395		1.656	-0.0329018			1.65183	-1.2145
1.6595	-1.04809		1.66217	-1.3876		1.65833	-1.0314		1.65783	1.34659		1.66183	-1.05572			1.66017	-0.591755		1.657	-3.28541		1.66067	-1.08194		1.65933	-0.777721		1.65733	-0.342846			1.66133	-1.02758		1.661	0.0700951		1.65833	-1.31369		1.65867	-0.60463		1.66267	-0.125885			1.6585	-1.32036
1.66617	-1.13392		1.66883	-1.46723		1.665	-1.09243		1.6645	1.19829		1.6685	-1.14298			1.66683	-0.650406		1.66367	-7.33471		1.66733	-1.1487		1.666	-0.838757		1.664	-0.426292			1.668	-1.12724		1.66767	0.0982285		1.665	-1.41287		1.66533	-0.665188		1.66933	-0.216007			1.66517	-1.47915
1.67283	-1.21689		1.6755	-1.5645		1.67167	-1.16348		1.67117	1.05667		1.67517	-1.24788			1.6735	-0.704288		1.67033	-12.6657		1.674	-1.21307		1.67267	-0.905037		1.67067	-0.50211			1.67467	-1.24311		1.67433	0.117302		1.67167	-1.49393		1.672	-0.721455		1.676	-0.303745			1.67183	-1.68562
1.6795	-1.30081		1.68217	-1.68037		1.67833	-1.24979		1.67783	0.922203		1.68183	-1.37043			1.68017	-0.755787		1.677	-18.9266		1.68067	-1.28508		1.67933	-0.982285		1.67733	-0.56982			1.68133	-1.37138		1.681	0.129223		1.67833	-1.56116		1.67867	-0.778198		1.68267	-0.386715			1.6785	-1.91545
1.68617	-1.3876		1.68883	-1.80721		1.685	-1.35469		1.6845	0.793457		1.6885	-1.5049			1.68683	-0.810146		1.68367	-25.4049		1.68733	-1.37138		1.686	-1.07622		1.684	-0.631809			1.688	-1.50156		1.68767	0.138283		1.685	-1.62268		1.68533	-0.841618		1.68933	-0.462532			1.68517	-2.13432
1.69283	-1.48201		1.6955	-1.93119		1.69167	-1.4782		1.69117	0.670433		1.69517	-1.63698			1.6935	-0.873566		1.69033	-31.127		1.694	-1.47724		1.69267	-1.19066		1.69067	-0.69046			1.69467	-1.61743		1.69433	0.151157		1.69167	-1.68753		1.692	-0.918865		1.696	-0.53072			1.69183	-2.30217
1.6995	-1.58739		1.70217	-2.03466		1.69833	-1.61362		1.69783	0.552177		1.70183	-1.74713			1.70017	-0.950336		1.697	-35.0504		1.70067	-1.60074		1.69933	-1.32179		1.69733	-0.751495			1.70133	-1.69754		1.701	0.173569		1.69833	-1.76573		1.69867	-1.01662		1.70267	-0.590801			1.6985	-2.38323
1.70617	-1.70469		1.70883	-2.09713		1.705	-1.74522		1.7045	0.43726		1.7085	-1.81341			1.70683	-1.0457		1.70367	-36.2854		1.70733	-1.73664		1.706	-1.45912		1.704	-0.821114			1.708	-1.72234		1.70767	0.210285		1.705	-1.86443		1.70533	-1.13678		1.70933	-0.647068			1.70517	-2.36177
1.71283	-1.83153		1.7155	-2.10047		1.71167	-1.8549		1.71117	0.324726		1.71517	-1.81818			1.7135	-1.16301		1.71033	-34.2951		1.714	-1.87063		1.71267	-1.58596		1.71067	-0.905991			1.71467	-1.67799		1.71433	0.268936		1.71167	-1.9846		1.712	-1.27602		1.716	-0.702858			1.71183	-2.24161
1.7195	-1.96409		1.72217	-2.03276		1.71833	-1.92213		1.71783	0.2141		1.72183	-1.74952			1.72017	-1.30177		1.717	-29.0275		1.72067	-1.98269		1.71933	-1.68085		1.71733	-1.01042			1.72133	-1.56021		1.721	0.355244		1.71833	-2.12097		1.71867	-1.42384		1.72267	-0.763893			1.7185	-2.04325
1.72617	-2.09713		1.72883	-1.89257		1.725	-1.92976		1.7245	0.103474		1.7285	-1.60694			1.72683	-1.4534		1.72367	-20.9427		1.72733	-2.04945		1.726	-1.72424		1.724	-1.1344			1.728	-1.37472		1.72767	0.471592		1.725	-2.25925		1.72533	-1.56164		1.72933	-0.836849			1.72517	-1.79482
1.73283	-2.22349		1.7355	-1.68848		1.73167	-1.86539		1.73117	-0.00858307		1.73517	-1.40047			1.7335	-1.60313		1.73033	-10.9177		1.734	-2.05135		1.73267	-1.69945		1.73067	-1.27316			1.73467	-1.13916		1.73433	0.61655		1.73167	-2.37799		1.732	-1.66798		1.736	-0.926971			1.73183	-1.5254
1.7395	-2.33698		1.74217	-1.44005		1.73833	-1.72806		1.73783	-0.128746		1.74183	-1.14822			1.74017	-1.7314		1.737	-0.0782013		1.74067	-1.9784		1.73933	-1.59979		1.73733	-1.41335			1.74133	-0.874519		1.741	0.789165		1.73833	-2.45428		1.73867	-1.71995		1.74267	-1.03903			1.7385	-1.26123
1.74617	-2.43378		1.74883	-1.16777		1.745	-1.52779		1.7445	-0.265598		1.7485	-0.871181			1.74683	-1.81675		1.74367	10.4208		1.74733	-1.82867		1.746	-1.43003		1.744	-1.53637			1.748	-0.601768		1.74767	0.982761		1.745	-2.46811		1.74533	-1.70326		1.74933	-1.17302			1.74517	-1.01948
1.75283	-2.51436		1.7555	-0.893116		1.75167	-1.28174		1.75117	-0.4282		1.75517	-0.592232			1.7535	-1.83916		1.75033	19.6629		1.754	-1.61314		1.75267	-1.20592		1.75067	-1.62172			1.75467	-0.340462		1.75433	1.18732		1.75167	-2.40469		1.752	-1.61076		1.756	-1.32227			1.75183	-0.809669
1.7595	-2.58255		1.76217	-0.632763		1.75833	-1.01185		1.75783	-0.623226		1.76183	-0.328541			1.76017	-1.78671		1.757	27.1091		1.76067	-1.3504		1.75933	-0.947475		1.75733	-1.65129			1.76133	-0.103951		1.761	1.3876		1.75833	-2.26068		1.75867	-1.44625		1.76267	-1.472			1.7585	-0.635147
1.76617	-2.64597		1.76883	-0.398636		1.765	-0.739098		1.7645	-0.850201		1.7685	-0.0929832			1.76683	-1.65844		1.76367	32.5384		1.76733	-1.06287		1.766	-0.676632		1.764	-1.61123			1.768	0.0987053		1.76767	1.56784		1.765	-2.04563		1.76533	-1.22356		1.76933	-1.60408			1.76517	-0.493526
1.77283	-2.71463		1.7755	-0.196934		1.77167	-0.482082		1.77117	-1.10388		1.77517	0.108242			1.7735	-1.46341		1.77033	35.9511		1.774	-0.773907		1.77267	-0.412941		1.77067	-1.49822			1.77467	0.267029		1.77433	1.71328		1.77167	-1.7767		1.772	-0.962734		1.776	-1.69802			1.77183	-0.380039
1.7795	-2.79665		1.78217	-0.0286102		1.77833	-0.251293		1.77783	-1.36852		1.78183	0.274181			1.78017	-1.21975		1.777	37.5838		1.78067	-0.503063		1.77933	-0.171185		1.77733	-1.31845			1.78133	0.402927		1.781	1.81437		1.77833	-1.47915		1.77867	-0.686169		1.78267	-1.73473			1.7785	-0.290394
1.78617	-2.89726		1.78883	0.109196		1.785	-0.0514984		1.7845	-1.62697		1.7885	0.407219			1.78683	-0.948906		1.78367	37.8928		1.78733	-0.261307		1.786	0.0405312		1.784	-1.08767			1.788	0.509739		1.78767	1.87063		1.785	-1.1754		1.78533	-0.413418		1.78933	-1.69992			1.78517	-0.218391
1.79283	-3.01933		1.7955	0.219345		1.79167	0.115871		1.79117	-1.86014		1.79517	0.511646			1.7935	-0.673771		1.79033	37.3545		1.794	-0.0524521		1.79267	0.218868		1.79067	-0.826836			1.79467	0.589848		1.79433	1.89304		1.79167	-0.887394		1.792	-0.159264		1.796	-1.58978			1.79183	-0.161171
1.7995	-3.15475		1.80217	0.306129		1.79833	0.251293		1.79783	-2.05421		1.80183	0.591755			1.80017	-0.412464		1.797	36.2797		1.80067	0.12207		1.79933	0.364304		1.79733	-0.556946			1.80133	0.649452		1.801	1.89304		1.79833	-0.627518		1.79867	0.0653267		1.80267	-1.41096			1.7985	-0.113487
1.80617	-3.29113		1.80883	0.37241		1.805	0.357628		1.8045	-2.20394		1.8085	0.651836			1.80683	-0.175476		1.80367	34.8635		1.80733	0.262737		1.806	0.479221		1.804	-0.297546			1.808	0.694752		1.80767	1.87302		1.805	-0.403404		1.80533	0.256538		1.80933	-1.17922			1.80517	-0.0743866
1.81283	-3.407		1.8155	0.422001		1.81167	0.440598		1.81117	-2.31504		1.81517	0.696182			1.8135	0.0290871		1.81033	33.2589		1.814	0.372887		1.81267	0.56839		1.81067	-0.0624657			1.81467	0.728607		1.81433	1.81818		1.81167	-0.217438		1.812	0.413418		1.816	-0.914097			1.81183	-0.0414848
1.8195	-3.48043		1.82217	0.459671		1.81833	0.504017		1.81783	-2.40088		1.82183	0.728607			1.82017	0.200272		1.817	31.5576		1.82067	0.457287		1.81933	0.637054		1.81733	0.143051			1.82133	0.75388		1.821	1.68371		1.81833	-0.067234		1.81867	0.539303		1.82267	-0.636578			1.8185	-0.0128746
1.82617	-3.49188		1.82883	0.487328		1.825	0.552177		1.8245	-2.47765		1.8285	0.752449			1.82683	0.339508		1.82367	29.7432		1.82733	0.521183		1.826	0.689983		1.824	0.315666			1.828	0.772953		1.82767	1.37663		1.825	0.0519753		1.82533	0.636578		1.82933	-0.366211			1.82517	0.0128746
1.83283	-3.42751		1.8355	0.508308		1.83167	0.586987		1.83117	-2.55919		1.83517	0.768661			1.8335	0.448704		1.83033	27.7514		1.834	0.567913		1.83267	0.729084		1.83067	0.45681			1.83467	0.787258		1.83433	0.733852		1.83167	0.144482		1.832	0.710487		1.836	-0.117302			1.83183	0.0367165
1.8395	-3.28493		1.84217	0.522614		1.83833	0.612736		1.83783	-2.65455		1.84183	0.780106			1.84017	0.533104		1.837	25.5671		1.84067	0.601292		1.83933	0.757217		1.83733	0.567913			1.84133	0.797749		1.841	-0.476837		1.83833	0.21553		1.83867	0.766277		1.84267	0.102043			1.8385	0.0581741
1.84617	-3.07131		1.84883	0.533581		1.845	0.63324		1.8445	-2.76613		1.8485	0.787735			1.84683	0.596046		1.84367	23.2296		1.84733	0.625134		1.846	0.778198		1.844	0.654697			1.848	0.803947		1.84767	-2.51865		1.845	0.269413		1.84533	0.807285		1.84933	0.286579			1.84517	0.0767708
1.85283	-2.8019		1.8555	0.54121		1.85167	0.648499		1.85117	-2.88725		1.85517	0.79155			1.8535	0.643253		1.85033	20.8135		1.854	0.642776		1.85267	0.793934		1.85067	0.721931			1.85467	0.806808		1.85433	-5.63145		1.85167	0.310421		1.852	0.836372		1.856	0.436783			1.85183	0.0920296
1.8595	-2.50053		1.86217	0.546932		1.85833	0.658512		1.85783	-3.0036		1.86183	0.793934			1.86017	0.678539		1.857	18.4059		1.86067	0.655651		1.85933	0.804424		1.85733	0.772476			1.86133	0.806808		1.861	-9.94921		1.85833	0.340939		1.85867	0.855923		1.86267	0.555038			1.8585	0.104904
1.86617	-2.19011		1.86883	0.549793		1.865	0.662804		1.8645	-3.0942		1.8685	0.793934			1.86683	0.704765		1.86367	16.0956		1.86733	0.664234		1.866	0.809669		1.864	0.807762			1.868	0.803947		1.86767	-15.408		1.865	0.361919		1.86533	0.868797		1.86933	0.646591			1.86517	0.114441
1.87283	-1.88971		1.8755	0.54884		1.87167	0.664711		1.87117	-3.13854		1.87517	0.792027			1.8735	0.724316		1.87033	13.9656		1.874	0.669479		1.87267	0.810146		1.87067	0.831604			1.87467	0.798702		1.87433	-21.6622		1.87167	0.375271		1.872	0.876904		1.876	0.715256			1.87183	0.12064
1.8795	-1.61362		1.88217	0.546932		1.87833	0.664234		1.87783	-3.11852		1.88183	0.787258			1.88017	0.739574		1.877	12.084		1.88067	0.671864		1.87933	0.808239		1.87733	0.847816			1.88133	0.792503		1.881	-28.0619		1.87833	0.383377		1.87867	0.881195		1.88267	0.767231			1.8785	0.124931
1.88617	-1.369		1.88883	0.544071		1.885	0.661373		1.8845	-3.02315		1.8885	0.781536			1.88683	0.752449		1.88367	10.4938		1.88733	0.673294		1.886	0.805855		1.884	0.857353			1.888	0.786781		1.88767	-33.7162		1.885	0.389576		1.88533	0.881672		1.88933	0.806332			1.88517	0.127792
1.89283	-1.16014		1.8955	0.542164		1.89167	0.657558		1.89117	-2.85101		1.89517	0.774384			1.8935	0.761986		1.89033	9.21345		1.894	0.672817		1.89267	0.802517		1.89067	0.862598			1.89467	0.781536		1.89433	-37.6477		1.89167	0.393391		1.892	0.880241		1.896	0.834942			1.89183	0.1297
1.8995	-0.985146		1.90217	0.540257		1.89833	0.654221		1.89783	-2.61068		1.90183	0.767231			1.90017	0.766754		1.897	8.23545		1.90067	0.670433		1.89933	0.798225		1.89733	0.864506			1.90133	0.776291		1.901	-38.99		1.89833	0.395298		1.89867	0.87738		1.90267	0.855446			1.8985	0.131607
1.90617	-0.842571		1.90883	0.537395		1.905	0.65136		1.9045	-2.31695		1.9085	0.760555			1.90683	0.768661		1.90367	7.52211		1.90733	0.667095		1.906	0.793457		1.904	0.864506			1.908	0.771523		1.90767	-37.1895		1.905	0.395298		1.90533	0.874519		1.90933	0.870228			1.90517	0.133038
1.91283	-0.729084		1.9155	0.535011		1.91167	0.648022		1.91117	-1.98889		1.91517	0.754356			1.9135	0.769138		1.91033	7.0138		1.914	0.662804		1.91267	0.789165		1.91067	0.864983			1.91467	0.767708		1.91433	-32.1445		1.91167	0.392914		1.912	0.870705		1.916	0.880241			1.91183	0.134945
1.9195	-0.639915		1.92217	0.532627		1.91833	0.64373		1.91783	-1.647		1.92183	0.751019			1.92017	0.767231		1.917	6.63996		1.92067	0.657558		1.91933	0.78392		1.91733	0.864029			1.92133	0.763416		1.921	-24.2329		1.91833	0.388622		1.91867	0.864983		1.92267	0.884056			1.9185	0.136852
1.92617	-0.570774		1.92883	0.529766		1.925	0.638485		1.9245	-1.31226		1.9285	0.748634			1.92683	0.763416		1.92367	6.3386		1.92733	0.649929		1.926	0.777721		1.924	0.862122			1.928	0.756741		1.92767	-14.2169		1.925	0.383377		1.92533	0.857353		1.92933	0.884533			1.92517	0.137806
1.93283	-0.517845		1.9355	0.525951		1.93167	0.633717		1.93117	-0.999928		1.93517	0.74625			1.9335	0.757694		1.93033	6.06632		1.934	0.6423		1.93267	0.771046		1.93067	0.858307			1.93467	0.749111		1.93433	-3.09372		1.93167	0.377178		1.932	0.84877		1.936	0.882149			1.93183	0.137329
1.9395	-0.477314		1.94217	0.522137		1.93833	0.628948		1.93783	-0.71907		1.94183	0.742435			1.94017	0.751495		1.937	5.79405		1.94067	0.635624		1.93933	0.76437		1.93733	0.852108			1.94133	0.741959		1.941	8.06952		1.93833	0.370979		1.93867	0.83828		1.94267	0.878334			1.9385	0.136852
1.94617	-0.445366		1.94883	0.519276		1.945	0.623703		1.9445	-0.475407		1.9485	0.736713			1.94683	0.74625		1.94367	5.50699		1.94733	0.629902		1.946	0.757694		1.944	0.844479			1.948	0.735283		1.94767	18.3101		1.945	0.36478		1.94533	0.827789		1.94933	0.873566			1.94517	0.136852
1.95283	-0.42057		1.9555	0.515461		1.95167	0.617504		1.95117	-0.270367		1.95517	0.730038			1.9535	0.740051		1.95033	5.20468		1.954	0.623226		1.95267	0.750542		1.95067	0.834942			1.95467	0.727654		1.95433	26.948		1.95167	0.359058		1.952	0.817776		1.956	0.867844			1.95183	0.137329
1.9595	-0.401974		1.96217	0.510693		1.95833	0.610352		1.95783	-0.102043		1.96183	0.722408			1.96017	0.734329		1.957	4.89473		1.96067	0.61655		1.95933	0.742912		1.95733	0.824928			1.96133	0.719547		1.961	33.668		1.95833	0.354767		1.95867	0.809193		1.96267	0.863075			1.9585	0.136852
1.96617	-0.388622		1.96883	0.505447		1.965	0.603199		1.9645	0.0324249		1.9685	0.714779			1.96683	0.72813		1.96367	4.58813		1.96733	0.609875		1.966	0.736713		1.964	0.815868			1.968	0.711441		1.96767	38.4145		1.965	0.348568		1.96533	0.80204		1.96933	0.85783			1.96517	0.136375
1.97283	-0.379086		1.9755	0.499725		1.97167	0.597477		1.97117	0.140667		1.97517	0.706673			1.9735	0.722885		1.97033	4.2944		1.974	0.603676		1.97267	0.732422		1.97067	0.807762			1.97467	0.704288		1.97433	41.2679		1.97167	0.340939		1.972	0.796795		1.976	0.852585			1.97183	0.135422
1.9795	-0.371933		1.98217	0.494003		1.97833	0.592232		1.97783	0.226021		1.98183	0.69952			1.98017	0.71764		1.977	4.02164		1.98067	0.597		1.97933	0.728607		1.97733	0.80061			1.98133	0.697613		1.981	42.4495		1.97833	0.334263		1.97867	0.79298		1.98267	0.845909			1.9785	0.133991
1.98617	-0.367641		1.98883	0.487804		1.985	0.586987		1.9845	0.292301		1.9885	0.693798			1.98683	0.711441		1.98367	3.7775		1.98733	0.589848		1.986	0.725746		1.984	0.794411			1.988	0.691414		1.98767	42.3417		1.985	0.329018		1.98533	0.789642		1.98933	0.839233			1.98517	0.130177
1.99283	-0.365257		1.9955	0.482082		1.99167	0.581741		1.99117	0.342369		1.99517	0.687122			1.9935	0.705242		1.99033	3.56627		1.994	0.582695		1.99267	0.722885		1.99067	0.788689			1.99467	0.685215		1.99433	41.3895		1.99167	0.325203		1.992	0.786304		1.996	0.832081			1.99183	0.125408
1.9995	-0.362873		2.00217	0.47636		1.99833	0.577927		1.99783	0.379086		2.00183	0.679493			2.00017	0.69952		1.997	3.3865		2.00067	0.575542		1.99933	0.719547		1.99733	0.78249			2.00133	0.679016		2.001	39.9203		1.99833	0.321388		1.99867	0.78392		2.00267	0.823975			1.9985	0.120163
2.00617	-0.360966		2.00883	0.471115		2.005	0.574112		2.0045	0.407219		2.0085	0.67234			2.00683	0.693798		2.00367	3.23153		2.00733	0.568867		2.006	0.715733		2.004	0.775337			2.008	0.673771		2.00767	38.1498		2.005	0.31662		2.00533	0.781059		2.00933	0.816345			2.00517	0.115871
2.01283	-0.359535		2.0155	0.46587		2.01167	0.568867		2.01117	0.427246		2.01517	0.666142			2.0135	0.688076		2.01033	3.0942		2.014	0.562668		2.01267	0.710011		2.01067	0.768661			2.01467	0.668049		2.01433	36.2515		2.01167	0.311852		2.012	0.777245		2.016	0.808239			2.01183	0.111103
2.0195	-0.359058		2.02217	0.460625		2.01833	0.561237		2.01783	0.442982		2.02183	0.659943			2.02017	0.682354		2.017	2.96593		2.02067	0.556946		2.01933	0.702858		2.01733	0.761986			2.02133	0.66185		2.021	34.3475		2.01833	0.306129		2.01867	0.771046		2.02267	0.801563			2.0185	0.106812
2.02617	-0.358105		2.02883	0.457287		2.025	0.552654		2.0245	0.456333		2.0285	0.653267			2.02683	0.677586		2.02367	2.83957		2.02733	0.553608		2.026	0.696182		2.024	0.754833			2.028	0.656128		2.02767	32.4535		2.025	0.301838		2.02533	0.763893		2.02933	0.795364			2.02517	0.10252
2.03283	-0.358105		2.0355	0.458241		2.03167	0.545979		2.03117	0.468254		2.03517	0.648975			2.0335	0.67234		2.03033	2.70939		2.034	0.554562		2.03267	0.69046		2.03067	0.748158			2.03467	0.654697		2.03433	30.5042		2.03167	0.299931		2.032	0.756741		2.036	0.789165			2.03183	0.0987053
2.0395	-0.359535		2.04217	0.466824		2.03833	0.541687		2.03783	0.477314		2.04183	0.65136			2.04017	0.666142		2.037	2.57111		2.04067	0.564575		2.03933	0.685215		2.03733	0.741959			2.04133	0.661373		2.041	28.4481		2.03833	0.306606		2.03867	0.749111		2.04267	0.783443			2.0385	0.0939369
2.04617	-0.361443		2.04883	0.488758		2.045	0.541687		2.0445	0.482559		2.0485	0.665188			2.04683	0.657558		2.04367	2.42567		2.04733	0.590324		2.046	0.6814		2.044	0.736713			2.048	0.684261		2.04767	26.2804		2.045	0.330925		2.04533	0.741482		2.04933	0.777721			2.04517	0.0891685
2.05283	-0.363827		2.0555	0.535488		2.05167	0.548363		2.05117	0.485897		2.05517	0.69952			2.0535	0.648499		2.05033	2.2769		2.054	0.647068		2.05267	0.680447		2.05067	0.730515			2.05467	0.736237		2.05433	24.0307		2.05167	0.387669		2.052	0.734806		2.056	0.771999			2.05183	0.084877
2.0595	-0.365734		2.06217	0.621796		2.05833	0.568867		2.05783	0.487804		2.06183	0.770569			2.06017	0.638962		2.057	2.12812		2.06067	0.757217		2.05933	0.683308		2.05733	0.723362			2.06133	0.837803		2.061	21.7466		2.05833	0.499725		2.05867	0.729084		2.06267	0.7658			2.0585	0.082016
2.06617	-0.367165		2.06883	0.769615		2.065	0.614166		2.0645	0.487328		2.0685	0.899792			2.06683	0.631332		2.06367	1.98078		2.06733	0.952721		2.066	0.695229		2.064	0.714779			2.068	1.01948		2.06767	19.4812		2.065	0.702381		2.06533	0.725746		2.06933	0.759125			2.06517	0.0839233
2.07283	-0.369549		2.0755	1.00136		2.07167	0.700474		2.07117	0.484467		2.07517	1.11294			2.0735	0.62418		2.07033	1.83582		2.074	1.27411		2.07267	0.726223		2.07067	0.705719			2.07467	1.31655		2.07433	17.2801		2.07167	1.04237		2.072	0.7267		2.076	0.751972			2.07183	0.0963211
2.0795	-0.372887		2.08217	1.34134		2.07833	0.847816		2.07783	0.481606		2.08183	1.441			2.08017	0.619411		2.077	1.6942		2.08067	1.76668		2.07933	0.79298		2.07733	0.698566			2.08133	1.76859		2.081	15.1863		2.07833	1.56927		2.07867	0.736237		2.08267	0.745296			2.0785	0.126362
2.08617	-0.375748		2.08883	1.80912		2.085	1.08576		2.0845	0.479698		2.0885	1.91212			2.08683	0.617504		2.08367	1.55926		2.08733	2.46859		2.086	0.918865		2.084	0.692844			2.088	2.41232		2.08767	13.2494		2.085	2.33126		2.08533	0.763416		2.08933	0.738144			2.08517	0.185966
2.09283	-0.380039		2.0955	2.4128		2.09167	1.44482		2.09117	0.477314		2.09517	2.54679			2.0935	0.622272		2.09033	1.43147		2.094	3.40176		2.09267	1.13535		2.09067	0.690937			2.09467	3.26872		2.09433	11.5309		2.09167	3.3617		2.092	0.822067		2.096	0.731945			2.09183	0.290394
2.0995	-0.385284		2.10217	3.14283		2.09833	1.95074		2.09783	0.472546		2.10183	3.34692			2.10017	0.638485		2.097	1.3113		2.10067	4.56381		2.09933	1.48249		2.09733	0.697136			2.10133	4.33493		2.101	10.0832		2.09833	4.66919		2.09867	0.936031		2.10267	0.725746			2.0985	0.457764
2.10617	-0.391483		2.10883	3.9711		2.105	2.61784		2.1045	0.465393		2.1085	4.29344			2.10683	0.673294		2.10367	1.19925		2.10733	5.91946		2.106	1.9989		2.104	0.71764			2.108	5.57899		2.10767	8.93164		2.105	6.2232		2.10533	1.13964		2.10933	0.720501			2.10517	0.705242
2.11283	-0.396729		2.1155	4.85182		2.11167	3.44276		2.11117	0.458717		2.11517	5.34439			2.1135	0.742435		2.11033	1.09577		2.114	7.40051		2.11267	2.71463		2.11067	0.764847			2.11467	6.93989		2.11433	8.06952		2.11167	7.9546		2.112	1.47676		2.116	0.715733			2.11183	1.04713
2.1195	-0.39959		2.12217	5.72586		2.11833	4.39835		2.11783	0.453472		2.12183	6.43635			2.12017	0.867367		2.117	0.999928		2.12067	8.91161		2.11933	3.64351		2.11733	0.854969			2.12133	8.32796		2.121	7.45821		2.11833	9.7599		2.11867	1.99747		2.12267	0.712395			2.1185	1.49155
2.12617	-0.400066		2.12883	6.53028		2.125	5.43642		2.1245	0.450611		2.1285	7.49207			2.12683	1.07718		2.12367	0.908852		2.12733	10.3459		2.126	4.77219		2.124	1.01376			2.128	9.64355		2.12767	7.03764		2.125	11.5156		2.12533	2.75087		2.12933	0.712872			2.12517	2.03514
2.13283	-0.394821		2.1355	7.20835		2.13167	6.48975		2.13117	0.455379		2.13517	8.43334			2.1335	1.40238		2.13033	0.820637		2.134	11.5972		2.13267	6.05965		2.13067	1.27506			2.13467	10.7875		2.13433	6.74057		2.13167	13.0925		2.132	3.77178		2.136	0.71907			2.13183	2.66171
2.1395	-0.377655		2.14217	7.71618		2.13833	7.48491		2.13783	0.473976		2.14183	9.1939			2.14017	1.87206		2.137	0.733376		2.14067	12.5785		2.13933	7.43484		2.13733	1.67656			2.14133	11.6792		2.141	6.50406		2.13833	14.3762		2.13867	5.07116		2.14267	0.738621			2.1385	3.33881
2.14617	-0.339985		2.14883	8.02803		2.145	8.35037		2.1445	0.51403		2.1485	9.72652			2.14683	2.50864		2.14367	0.646591		2.14733	13.2313		2.146	8.8048		2.144	2.25496			2.148	12.2643		2.14767	6.28519		2.145	15.2831		2.14533	6.62088		2.14933	0.78249			2.14517	4.02451
2.15283	-0.268936		2.1555	8.13961		2.15167	9.02796		2.15117	0.587463		2.15517	10.0093			2.1535	3.31879		2.15033	0.556946		2.154	13.5317		2.15267	10.0722		2.15067	3.03316			2.15467	12.5208		2.15433	6.06155		2.15167	15.7709		2.152	8.35752		2.156	0.870228			2.15183	4.67348
2.1595	-0.148296		2.16217	8.06522		2.15833	9.47857		2.15783	0.711918		2.16183	10.0446			2.16017	4.28772		2.157	0.464916		2.16067	13.4892		2.15933	11.1437		2.15733	4.01688			2.16133	12.4602		2.161	5.82361		2.15833	15.8405		2.15867	10.1814		2.16267	1.02949			2.1585	5.24044
2.16617	0.041008		2.16883	7.833		2.165	9.68885		2.1645	0.911236		2.1685	9.85622			2.16683	5.37777		2.16367	0.370026		2.16733	13.1445		2.166	11.9472		2.164	5.18322			2.168	12.1207		2.16767	5.57137		2.165	15.5292		2.16533	11.97		2.16933	1.29652			2.16517	5.68914
2.17283	0.317574		2.1755	7.47967		2.17167	9.66978		2.17117	1.21117		2.17517	9.48429			2.1735	6.52695		2.17033	0.271797		2.174	12.557		2.17267	12.4369		2.17067	6.48069			2.17467	11.5576		2.17433	5.30958		2.17167	14.9007		2.172	13.5942		2.176	1.71041			2.17183	5.99384
2.1795	0.698566		2.18217	7.04241		2.17833	9.44853		2.17783	1.6346		2.18183	8.97551			2.18017	7.65896		2.177	0.169277		2.18067	11.7936		2.17933	12.6028		2.17733	7.833			2.18133	10.8352		2.181	5.04541		2.17833	14.0371		2.17867	14.936		2.18267	2.3098			2.1785	6.14548
2.18617	1.19209		2.18883	6.55842		2.185	9.0642		2.1845	2.20108		2.1885	8.3766			2.18683	8.6937		2.18367	0.0610352		2.18733	10.9215		2.186	12.464		2.184	9.14621			2.188	10.0169		2.18767	4.78554		2.185	13.02		2.18533	15.9082		2.18933	3.12567			2.18517	6.15072
2.19283	1.79195		2.1955	6.05774		2.19167	8.56256		2.19117	2.91443		2.19517	7.73144			2.1935	9.55915		2.19033	-0.0491142		2.194	10.0031		2.19267	12.064		2.19067	10.3259			2.19467	9.15909		2.19433	4.53281		2.19167	11.9281		2.192	16.4628		2.196	4.16946			2.19183	6.02579
2.1995	2.47765		2.20217	5.56469		2.19833	7.98893		2.19783	3.76129		2.20183	7.07531			2.20017	10.2		2.197	-0.158787		2.20067	9.08995		2.19933	11.4589		2.19733	11.2877			2.20133	8.30889		2.201	4.28867		2.19833	10.8252		2.19867	16.5925		2.20267	5.42307			2.1985	5.79596
2.20617	3.21722		2.20883	5.09453		2.205	7.38382		2.2045	4.70972		2.2085	6.43587			2.20683	10.5834		2.20367	-0.266075		2.20733	8.21877		2.206	10.7121		2.204	11.9715			2.208	7.49969		2.20767	4.05788		2.205	9.76133		2.20533	16.3293		2.20933	6.83689			2.20517	5.4884
2.21283	3.96872		2.2155	4.65727		2.21167	6.77776		2.21117	5.71012		2.21517	5.83458			2.2135	10.7036		2.21033	-0.367165		2.214	7.41291		2.21267	9.88579		2.21067	12.3467			2.21467	6.75344		2.21433	3.84569		2.21167	8.77142		2.212	15.7347		2.216	8.33321			2.21183	5.13077
2.2195	4.68206		2.22217	4.25816		2.21833	6.19316		2.21783	6.70052		2.22183	5.28336			2.22017	10.5796		2.217	-0.45681		2.22067	6.68669		2.21933	9.03463		2.21733	12.4121			2.22133	6.08158		2.221	3.65257		2.21833	7.87544		2.21867	14.8859		2.22267	9.81474			2.2185	4.7493
2.22617	5.30958		2.22883	3.89814		2.225	5.64718		2.2245	7.61461		2.2285	4.78792			2.22683	10.2477		2.22367	-0.53215		2.22733	6.04534		2.226	8.20065		2.224	12.1937			2.228	5.48744		2.22767	3.47567		2.225	7.08151		2.22533	13.8669		2.22933	11.1771			2.22517	4.36497
2.23283	5.81264		2.2355	3.57676		2.23167	5.14841		2.23117	8.39472		2.23517	4.34732			2.2335	9.75466		2.23033	-0.596523		2.234	5.48553		2.23267	7.41291		2.23067	11.7383			2.23467	4.9696		2.23433	3.30925		2.23167	6.38819		2.232	12.7573		2.236	12.3224			2.23183	3.99208
2.2395	6.16837		2.24217	3.29065		2.23833	4.70018		2.23783	8.99506		2.24183	3.9587			2.24017	9.1486		2.237	-0.65136		2.24067	4.99916		2.23933	6.69003		2.23733	11.1041			2.24133	4.51946		2.241	3.14856		2.23833	5.78833		2.23867	11.6262		2.24267	13.175			2.2385	3.64017
2.24617	6.36482		2.24883	3.03602		2.245	4.30059		2.2445	9.38797		2.2485	3.61824			2.24683	8.47816		2.24367	-0.700474		2.24733	4.57525		2.246	6.042		2.244	10.3512			2.248	4.12989		2.24767	2.98929		2.245	5.26905		2.24533	10.5271		2.24933	13.6933			2.24517	3.3145
2.25283	6.4044		2.2555	2.80952		2.25167	3.94678		2.25117	9.56631		2.25517	3.32022			2.2535	7.78389		2.25033	-0.749111		2.254	4.2038		2.25267	5.47075		2.25067	9.53436			2.25467	3.78942		2.25433	2.82907		2.25167	4.81749		2.252	9.49812		2.256	13.8674			2.25183	3.01981
2.2595	6.30379		2.26217	2.60639		2.25833	3.6335		2.25783	9.54056		2.26183	3.05796			2.26017	7.09915		2.257	-0.805855		2.26067	3.87383		2.25933	4.97055		2.25733	8.70323			2.26133	3.48997		2.261	2.66886		2.25833	4.41885		2.25867	8.56209		2.26267	13.7181			2.2585	2.75517
2.26617	6.08778		2.26883	2.42376		2.265	3.35503		2.2645	9.33552		2.2685	2.82526			2.26683	6.44636		2.26367	-0.876904		2.26733	3.57819		2.266	4.53568		2.264	7.89595			2.268	3.22437		2.26767	2.51198		2.265	4.06122		2.26533	7.73048		2.26933	13.2899			2.26517	2.51961
2.27283	5.78356		2.2755	2.25878		2.27167	3.10469		2.27117	8.98647		2.27517	2.61831			2.2735	5.84078		2.27033	-0.96941		2.274	3.30877		2.27267	4.1585		2.27067	7.13825			2.27467	2.98595		2.27433	2.36225		2.27167	3.73411		2.272	7.00331		2.276	12.641			2.27183	2.31075
2.2795	5.41925		2.28217	2.10857		2.27833	2.87914		2.27783	8.52919		2.28183	2.43187			2.28017	5.29051		2.277	-1.08719		2.28067	3.06129		2.27933	3.82996		2.27733	6.44541			2.28133	2.76995		2.281	2.22063		2.27833	3.4318		2.27867	6.37531		2.28267	11.838			2.2785	2.12622
2.28617	5.023		2.28883	1.97172		2.285	2.67601		2.2845	8.00133		2.2885	2.26259			2.28683	4.79937		2.28367	-1.23453		2.28733	2.83289		2.286	3.53956		2.284	5.826			2.288	2.57444		2.28767	2.08473		2.285	3.15046		2.28533	5.83696		2.28933	10.9425			2.28517	1.96314
2.29283	4.61721		2.2955	1.84679		2.29167	2.49195		2.29117	7.43437		2.29517	2.1081			2.2935	4.3664		2.29033	-1.41239		2.294	2.62117		2.29267	3.28016		2.29067	5.28097			2.29467	2.39611		2.29433	1.9536		2.29167	2.8882		2.292	5.37443		2.296	10.0117			2.29183	1.8177
2.2995	4.21858		2.30217	1.7314		2.29833	2.3241		2.29783	6.85883		2.30183	1.96791			2.30017	3.98684		2.297	-1.61552		2.30067	2.4271		2.29933	3.04604		2.29733	4.80604			2.30133	2.2316		2.301	1.82533		2.29833	2.64406		2.29867	4.97293		2.30267	9.09138			2.2985	1.68657
2.30617	3.83663		2.30883	1.62506		2.305	2.17009		2.3045	6.29711		2.3085	1.84059			2.30683	3.654		2.30367	-1.83105		2.30733	2.24733		2.306	2.83289		2.304	4.39358			2.308	2.07996		2.30767	1.69754		2.305	2.41852		2.30533	4.62008		2.30933	8.21686			2.30517	1.56879
2.31283	3.48091		2.3155	1.52826		2.31167	2.02942		2.31117	5.76496		2.31517	1.7252			2.3135	3.36123		2.31033	-2.04229		2.314	2.08187		2.31267	2.63596		2.31067	4.03404			2.31467	1.94025		2.31433	1.56927		2.31167	2.21157		2.312	4.30536		2.316	7.41148			2.31183	1.46151
2.3195	3.15571		2.32217	1.44053		2.31833	1.90163		2.31783	5.26857		2.32183	1.62077			2.32017	3.10278		2.317	-2.23017		2.32067	1.93024		2.31933	2.4538		2.31733	3.71885			2.32133	1.81341		2.321	1.44053		2.31833	2.02274		2.31867	4.01688		2.32267	6.68669			2.3185	1.3628
2.32617	2.86102		2.32883	1.36089		2.325	1.78432		2.3245	4.81224		2.3285	1.52588			2.32683	2.87247		2.32367	-2.3756		2.32733	1.79386		2.326	2.28643		2.324	3.43847			2.328	1.69754		2.32767	1.31464		2.325	1.85061		2.32533	3.74651		2.32933	6.04725			2.32517	1.27411
2.33283	2.59447		2.3355	1.28937		2.33167	1.67656		2.33117	4.39835		2.33517	1.43957			2.3335	2.666		2.33033	-2.46286		2.334	1.67179		2.33267	2.13242		2.33067	3.18861			2.33467	1.59216		2.33433	1.19305		2.33167	1.69516		2.332	3.49092		2.336	5.49078			2.33183	1.19305
2.3395	2.35558		2.34217	1.22452		2.33833	1.57881		2.33783	4.02689		2.34183	1.36042			2.34017	2.47955		2.337	-2.48051		2.34067	1.56116		2.33933	1.99127		2.33733	2.96354			2.34133	1.49632		2.341	1.07574		2.33833	1.55449		2.33867	3.25012		2.34267	5.00965			2.3385	1.12009
2.34617	2.14243		2.34883	1.16539		2.345	1.49107		2.3445	3.69453		2.3485	1.28794			2.34683	2.31028		2.34367	-2.42424		2.34733	1.46055		2.346	1.8611		2.344	2.75898			2.348	1.41048		2.34767	0.961304		2.345	1.42717		2.34533	3.02219		2.34933	4.59337			2.34517	1.05286
2.35283	1.95122		2.3555	1.11055		2.35167	1.41191		2.35117	3.39651		2.35517	1.22213			2.3535	2.15626		2.35033	-2.29836		2.354	1.36995		2.35267	1.74284		2.35067	2.57158			2.35467	1.33467		2.35433	0.847816		2.35167	1.31226		2.352	2.80762		2.356	4.23193			2.35183	0.991821
2.3595	1.77813		2.36217	1.05906		2.35833	1.33848		2.35783	3.13044		2.36183	1.16205			2.36017	2.01559		2.357	-2.11096		2.36067	1.28841		2.35933	1.63555		2.35733	2.39944			2.36133	1.26696		2.361	0.736237		2.35833	1.20974		2.35867	2.60782		2.36267	3.91531			2.3585	0.936031
2.36617	1.62077		2.36883	1.01137		2.365	1.27029		2.3645	2.89392		2.3685	1.10865			2.36683	1.88637		2.36367	-1.8754		2.36733	1.21498		2.366	1.5378		2.364	2.24113			2.368	1.20687		2.36767	0.624657		2.365	1.11818		2.36533	2.42376		2.36933	3.63541			2.36517	0.88501
2.37283	1.47915		2.3755	0.966072		2.37167	1.20831		2.37117	2.68173		2.37517	1.06001			2.3735	1.76811		2.37033	-1.60742		2.374	1.14775		2.37267	1.45006		2.37067	2.09427			2.37467	1.15347		2.37433	0.515938		2.37167	1.03569		2.372	2.25592		2.376	3.38364			2.37183	0.83828
2.3795	1.34945		2.38217	0.924587		2.37833	1.15156		2.37783	2.48861		2.38183	1.01519			2.38017	1.65892		2.377	-1.32465		2.38067	1.08624		2.37933	1.37138		2.37733	1.95789			2.38133	1.10483		2.381	0.411034		2.37833	0.961781		2.37867	2.1019		2.38267	3.15428			2.3785	0.793934
2.38617	1.22881		2.38883	0.88644		2.385	1.09959		2.3845	2.31171		2.3885	0.974655			2.38683	1.56021		2.38367	-1.0438		2.38733	1.03045		2.386	1.30081		2.384	1.83201			2.388	1.05953		2.38767	0.310898		2.385	0.8955		2.38533	1.96218		2.38933	2.94352			2.38517	0.751495
2.39283	1.11675		2.3955	0.853539		2.39167	1.0519		2.39117	2.14863		2.39517	0.937939			2.3935	1.47104		2.39033	-0.776768		2.394	0.980854		2.39267	1.23644		2.39067	1.71661			2.39467	1.01757		2.39433	0.2141		2.39167	0.835419		2.392	1.83582		2.396	2.74754			2.39183	0.711441
2.3995	1.01376		2.40217	0.823975		2.39833	1.00803		2.39783	1.99938		2.40183	0.905037			2.40017	1.38903		2.397	-0.53215		2.40067	0.935555		2.39933	1.17731		2.39733	1.61123			2.40133	0.977516		2.401	0.117779		2.39833	0.781059		2.39867	1.72424		2.40267	2.56443			2.3985	0.674725
2.40617	0.919819		2.40883	0.795841		2.405	0.966549		2.4045	1.86205		2.4085	0.873089			2.40683	1.31464		2.40367	-0.315666		2.40733	0.894547		2.406	1.12391		2.404	1.51634			2.408	0.9408		2.40767	0.0200272		2.405	0.730038		2.40533	1.62458		2.40933	2.39277			2.40517	0.640392
2.41283	0.832081		2.4155	0.769615		2.41167	0.927925		2.41117	1.73664		2.41517	0.844002			2.4135	1.24693		2.41033	-0.128269		2.414	0.8564		2.41267	1.07574		2.41067	1.43147			2.41467	0.907421		2.41433	-0.0853539		2.41167	0.682831		2.412	1.53542		2.416	2.23255			2.41183	0.609398
2.4195	0.751972		2.42217	0.74482		2.41833	0.891209		2.41783	1.6222		2.42183	0.816345			2.42017	1.18589		2.417	0.0305176		2.42067	0.822067		2.41933	1.0314		2.41733	1.35517			2.42133	0.878334		2.421	-0.204563		2.41833	0.638962		2.41867	1.45626		2.42267	2.0833			2.4185	0.579834
2.42617	0.680447		2.42883	0.720501		2.425	0.8564		2.4245	1.51682		2.4285	0.791073			2.42683	1.12915		2.42367	0.163078		2.42733	0.790119		2.426	0.991821		2.424	1.28603			2.428	0.851631		2.42767	-0.340462		2.425	0.599384		2.42533	1.38569		2.42933	1.94454			2.42517	0.552177
2.43283	0.615597		2.4355	0.696182		2.43167	0.824451		2.43117	1.4205		2.43517	0.767231			2.4335	1.07622		2.43033	0.27132		2.434	0.760555		2.43267	0.956059		2.43067	1.22404			2.43467	0.825405		2.43433	-0.490189		2.43167	0.562191		2.432	1.32132		2.436	1.81723			2.43183	0.524998
2.4395	0.555515		2.44217	0.67234		2.43833	0.796318		2.43783	1.33228		2.44183	0.74482			2.44017	1.02854		2.437	0.357628		2.44067	0.732899		2.43933	0.923634		2.43733	1.16873			2.44133	0.80061		2.441	-0.648022		2.43833	0.527382		2.43867	1.26123		2.44267	1.70088			2.4385	0.498295
2.44617	0.499249		2.44883	0.650406		2.445	0.771523		2.4445	1.25074		2.4485	0.724316			2.44683	0.986576		2.44367	0.425816		2.44733	0.70715		2.446	0.893593		2.444	1.11914			2.448	0.777245		2.44767	-0.805378		2.445	0.496387		2.44533	1.20449		2.44933	1.5955			2.44517	0.473022
2.45283	0.447273		2.4555	0.629902		2.45167	0.748634		2.45117	1.17588		2.45517	0.703812			2.4535	0.948429		2.45033	0.478745		2.454	0.683784		2.45267	0.865459		2.45067	1.07384			2.45467	0.755787		2.45433	-0.955105		2.45167	0.469208		2.452	1.15252		2.456	1.50108			2.45183	0.449657
2.4595	0.398636		2.46217	0.610352		2.45833	0.727654		2.45783	1.10722		2.46183	0.684738			2.46017	0.912666		2.457	0.520229		2.46067	0.661373		2.45933	0.83828		2.45733	1.03235			2.46133	0.734806		2.461	-1.08814		2.45833	0.443459		2.45867	1.10626		2.46267	1.41668			2.4585	0.428677
2.46617	0.351906		2.46883	0.591755		2.465	0.70715		2.4645	1.04427		2.4685	0.666618			2.46683	0.880718		2.46367	0.553131		2.46733	0.639915		2.466	0.812531		2.464	0.994682			2.468	0.714779		2.46767	-1.19925		2.465	0.418663		2.46533	1.06525		2.46933	1.3423			2.46517	0.409603
2.47283	0.307083		2.4755	0.575066		2.47167	0.686169		2.47117	0.98753		2.47517	0.649452			2.4735	0.852585		2.47033	0.57888		2.474	0.619888		2.47267	0.788689		2.47067	0.959873			2.47467	0.696659		2.47433	-1.28746		2.47167	0.394344		2.472	1.02949		2.476	1.27602			2.47183	0.393391
2.4795	0.266075		2.48217	0.55933		2.47833	0.665188		2.47783	0.935078		2.48183	0.632286			2.48017	0.826836		2.477	0.599861		2.48067	0.600338		2.47933	0.767708		2.47733	0.926495			2.48133	0.679016		2.481	-1.35517		2.47833	0.37241		2.47867	0.997066		2.48267	1.2188			2.4785	0.378132
2.48617	0.228405		2.48883	0.543118		2.485	0.64373		2.4845	0.885963		2.4885	0.617027			2.48683	0.80204		2.48367	0.61655		2.48733	0.582218		2.486	0.748634		2.484	0.895023			2.488	0.662327		2.48767	-1.41048		2.485	0.350952		2.48533	0.967503		2.48933	1.1673			2.48517	0.362873
2.49283	0.193119		2.4955	0.527382		2.49167	0.623226		2.49117	0.841141		2.49517	0.602722			2.4935	0.777721		2.49033	0.629902		2.494	0.564575		2.49267	0.730038		2.49067	0.866413			2.49467	0.646114		2.49433	-1.46008		2.49167	0.329494		2.492	0.938892		2.496	1.12009			2.49183	0.345707
2.4995	0.15974		2.50217	0.512123		2.49833	0.603676		2.49783	0.799656		2.50183	0.589371			2.50017	0.754833		2.497	0.638962		2.50067	0.547409		2.49933	0.712872		2.49733	0.838757			2.50133	0.631332		2.501	-1.513		2.49833	0.30899		2.49867	0.911713		2.50267	1.0767			2.4985	0.329018
2.50617	0.128269		2.50883	0.497818		2.505	0.586987		2.5045	0.761032		2.5085	0.576019			2.50683	0.733852		2.50367	0.645638		2.50733	0.531197		2.506	0.696659		2.504	0.812054			2.508	0.617981		2.50767	-1.57642		2.505	0.290871		2.50533	0.88501		2.50933	1.03521			2.50517	0.315189
2.51283	0.0987053		2.5155	0.483036		2.51167	0.571728		2.51117	0.723839		2.51517	0.564098			2.5135	0.713825		2.51033	0.649452		2.514	0.514984		2.51267	0.680923		2.51067	0.786781			2.51467	0.605583		2.51433	-1.6613		2.51167	0.274658		2.512	0.858307		2.516	0.997543			2.51183	0.302792
2.5195	0.0700951		2.52217	0.468731		2.51833	0.556946		2.51783	0.689507		2.52183	0.552654			2.52017	0.693798		2.517	0.649929		2.52067	0.498772		2.51933	0.665665		2.51733	0.763416			2.52133	0.594616		2.521	-1.77479		2.51833	0.258923		2.51867	0.832081		2.52267	0.961781			2.5185	0.291348
2.52617	0.0429153		2.52883	0.456333		2.525	0.543594		2.5245	0.657558		2.5285	0.541687			2.52683	0.675201		2.52367	0.649452		2.52733	0.483036		2.526	0.649929		2.524	0.742435			2.528	0.584602		2.52767	-1.9207		2.525	0.243664		2.52533	0.808716		2.52933	0.928402			2.52517	0.279903
2.53283	0.0166893		2.5355	0.445366		2.53167	0.532627		2.53117	0.628471		2.53517	0.53215			2.5335	0.657082		2.53033	0.647545		2.534	0.468254		2.53267	0.635147		2.53067	0.723362			2.53467	0.574589		2.53433	-2.09951		2.53167	0.229359		2.532	0.788689		2.536	0.897884			2.53183	0.26989
2.5395	-0.00762939		2.54217	0.435829		2.53833	0.52309		2.53783	0.601768		2.54183	0.524044			2.54017	0.639439		2.537	0.645638		2.54067	0.454426		2.53933	0.619888		2.53733	0.705719			2.54133	0.564098		2.541	-2.30789		2.53833	0.215054		2.53867	0.771046		2.54267	0.869751			2.5385	0.26083
2.54617	-0.0300407		2.54883	0.426292		2.545	0.513077		2.5445	0.576019		2.5485	0.515938			2.54683	0.623226		2.54367	0.643253		2.54733	0.441551		2.546	0.606537		2.544	0.688076			2.548	0.553131		2.54767	-2.53725		2.545	0.200748		2.54533	0.754356		2.54933	0.843525			2.54517	0.250816
2.55283	-0.0505447		2.5555	0.418186		2.55167	0.50211		2.55117	0.552177		2.55517	0.507832			2.5535	0.608444		2.55033	0.640392		2.554	0.430107		2.55267	0.594616		2.55067	0.669956			2.55467	0.543118		2.55433	-2.77472		2.55167	0.187874		2.552	0.738621		2.556	0.818729			2.55183	0.241756
2.5595	-0.0686646		2.56217	0.410557		2.55833	0.491142		2.55783	0.529766		2.56183	0.500679			2.56017	0.594616		2.557	0.637531		2.56067	0.42057		2.55933	0.583172		2.55733	0.653744			2.56133	0.535488		2.561	-3.00169		2.55833	0.176907		2.55867	0.723362		2.56267	0.794888			2.5585	0.23222
2.56617	-0.0867844		2.56883	0.402927		2.565	0.481606		2.5645	0.507832		2.5685	0.494003			2.56683	0.581741		2.56367	0.633717		2.56733	0.41151		2.566	0.572681		2.564	0.638008			2.568	0.527859		2.56767	-3.1991		2.565	0.167847		2.56533	0.708103		2.56933	0.771999			2.56517	0.222683
2.57283	-0.105381		2.5755	0.395775		2.57167	0.471592		2.57117	0.487328		2.57517	0.486851			2.5735	0.570297		2.57033	0.628471		2.574	0.402927		2.57267	0.562191		2.57067	0.622749			2.57467	0.519753		2.57433	-3.34692		2.57167	0.15974		2.572	0.692844		2.576	0.750542			2.57183	0.213623
2.5795	-0.124454		2.58217	0.389576		2.57833	0.462055		2.57783	0.4673		2.58183	0.478268			2.58017	0.55933		2.577	0.621319		2.58067	0.393391		2.57933	0.553608		2.57733	0.608444			2.58133	0.512123		2.581	-3.42846		2.57833	0.153065		2.57867	0.678539		2.58267	0.731945			2.5785	0.20504
2.58617	-0.142097		2.58883	0.383854		2.585	0.452042		2.5845	0.447273		2.5885	0.470161			2.58683	0.548363		2.58367	0.614166		2.58733	0.383854		2.586	0.546932		2.584	0.597477			2.588	0.504971		2.58767	-3.43084		2.585	0.145435		2.58533	0.664711		2.58933	0.714779			2.58517	0.196934
2.59283	-0.15831		2.5955	0.377178		2.59167	0.442982		2.59117	0.428677		2.59517	0.462055			2.5935	0.537872		2.59033	0.607967		2.594	0.375271		2.59267	0.539303		2.59067	0.589371			2.59467	0.497341		2.59433	-3.34883		2.59167	0.136852		2.592	0.65136		2.596	0.69809			2.59183	0.189781
2.5995	-0.173569		2.60217	0.370502		2.59833	0.433922		2.59783	0.412464		2.60183	0.454426			2.60017	0.527859		2.597	0.602245		2.60067	0.366688		2.59933	0.531197		2.59733	0.580311			2.60133	0.489235		2.601	-3.18766		2.59833	0.126839		2.59867	0.638485		2.60267	0.681877			2.5985	0.182629
2.60617	-0.187397		2.60883	0.363827		2.605	0.424862		2.6045	0.397205		2.6085	0.446796			2.60683	0.518799		2.60367	0.597477		2.60733	0.357151		2.606	0.522614		2.604	0.56982			2.608	0.481129		2.60767	-2.96021		2.605	0.115871		2.60533	0.626087		2.60933	0.665665			2.60517	0.175953
2.61283	-0.199318		2.6155	0.355721		2.61167	0.415802		2.61117	0.38147		2.61517	0.440121			2.6135	0.510216		2.61033	0.594616		2.614	0.347137		2.61267	0.514984		2.61067	0.559807			2.61467	0.47493		2.61433	-2.68507		2.61167	0.104904		2.612	0.613689		2.616	0.649929			2.61183	0.170708
2.6195	-0.210285		2.62217	0.346661		2.61833	0.406742		2.61783	0.366211		2.62183	0.432968			2.62017	0.501633		2.617	0.592709		2.62067	0.338078		2.61933	0.507355		2.61733	0.549793			2.62133	0.469685		2.621	-2.38276		2.61833	0.0944138		2.61867	0.600815		2.62267	0.634193			2.6185	0.165462
2.62617	-0.222206		2.62883	0.338554		2.625	0.398159		2.6245	0.352383		2.6285	0.425339			2.62683	0.492573		2.62367	0.590324		2.62733	0.330448		2.626	0.498772		2.624	0.538826			2.628	0.465393		2.62767	-2.07376		2.625	0.0867844		2.62533	0.588894		2.62933	0.618935			2.62517	0.159264
2.63283	-0.236034		2.6355	0.331402		2.63167	0.39053		2.63117	0.338554		2.63517	0.418663			2.6335	0.483036		2.63033	0.586987		2.634	0.322819		2.63267	0.490665		2.63067	0.527859			2.63467	0.462055		2.63433	-1.77288		2.63167	0.0796318		2.632	0.577927		2.636	0.605583			2.63183	0.152588
2.6395	-0.250816		2.64217	0.324726		2.63833	0.383854		2.63783	0.323772		2.64183	0.411987			2.64017	0.473976		2.637	0.582695		2.64067	0.315189		2.63933	0.483513		2.63733	0.517845			2.64133	0.458241		2.641	-1.49012		2.63833	0.0729561		2.63867	0.56839		2.64267	0.594139			2.6385	0.146866
2.64617	-0.266075		2.64883	0.319004		2.645	0.377655		2.6445	0.30899		2.6485	0.405312			2.64683	0.465393		2.64367	0.577927		2.64733	0.308037		2.646	0.477314		2.644	0.508785			2.648	0.453472		2.64767	-1.23262		2.645	0.0662804		2.64533	0.55933		2.64933	0.585556			2.64517	0.142097
2.65283	-0.280857		2.6555	0.313282		2.65167	0.370502		2.65117	0.295639		2.65517	0.39959			2.6535	0.458241		2.65033	0.572205		2.654	0.301838		2.65267	0.470161		2.65067	0.500202			2.65467	0.448704		2.65433	-1.00279		2.65167	0.0596046		2.652	0.549316		2.656	0.57745			2.65183	0.137806
2.6595	-0.294685		2.66217	0.308037		2.65833	0.363827		2.65783	0.283241		2.66183	0.394344			2.66017	0.452042		2.657	0.566959		2.66067	0.295162		2.65933	0.462532		2.65733	0.491619			2.66133	0.443935		2.661	-0.80061		2.65833	0.0529289		2.65867	0.539303		2.66267	0.570297			2.6585	0.134945
2.66617	-0.306606		2.66883	0.302315		2.665	0.358105		2.6645	0.27132		2.6685	0.389576			2.66683	0.445843		2.66367	0.561714		2.66733	0.286579		2.666	0.454903		2.664	0.48399			2.668	0.43869		2.66767	-0.62418		2.665	0.0452995		2.66533	0.531197		2.66933	0.563145			2.66517	0.132084
2.67283	-0.31662		2.6755	0.295162		2.67167	0.353336		2.67117	0.26083		2.67517	0.383854			2.6735	0.439644		2.67033	0.555992		2.674	0.278473		2.67267	0.446796		2.67067	0.475883			2.67467	0.432491		2.67433	-0.473976		2.67167	0.0362396		2.672	0.524521		2.676	0.555992			2.67183	0.1297
2.6795	-0.325203		2.68217	0.287533		2.67833	0.348568		2.67783	0.25177		2.68183	0.377178			2.68017	0.432968		2.677	0.551224		2.68067	0.270844		2.67933	0.439167		2.67733	0.467777			2.68133	0.424862		2.681	-0.348091		2.67833	0.0276566		2.67867	0.518799		2.68267	0.54884			2.6785	0.125885
2.68617	-0.331879		2.68883	0.279903		2.685	0.342846		2.6845	0.24271		2.6885	0.370026			2.68683	0.426292		2.68367	0.545502		2.68733	0.263691		2.686	0.432968		2.684	0.458717			2.688	0.416279		2.68767	-0.243664		2.685	0.0190735		2.68533	0.512123		2.68933	0.54121			2.68517	0.121117
2.69283	-0.337601		2.6955	0.272274		2.69167	0.336647		2.69117	0.234127		2.69517	0.364304			2.6935	0.419617		2.69033	0.538826		2.694	0.256538		2.69267	0.427723		2.69067	0.450134			2.69467	0.406742		2.69433	-0.157833		2.69167	0.0109673		2.692	0.504494		2.696	0.533104			2.69183	0.115871
2.6995	-0.342846		2.70217	0.265121		2.69833	0.329494		2.69783	0.226021		2.70183	0.359535			2.70017	0.412464		2.697	0.53215		2.70067	0.249863		2.69933	0.421524		2.69733	0.442982			2.70133	0.397682		2.701	-0.0863075		2.69833	0.00286102		2.69867	0.496864		2.70267	0.524521			2.6985	0.110626
2.70617	-0.349522		2.70883	0.258446		2.705	0.320435		2.7045	0.217915		2.7085	0.35429			2.70683	0.404835		2.70367	0.525951		2.70733	0.244617		2.706	0.416279		2.704	0.435829			2.708	0.389576		2.70767	-0.0281334		2.705	-0.00572205		2.70533	0.488758		2.70933	0.515938			2.70517	0.105858
2.71283	-0.356674		2.7155	0.25177		2.71167	0.311375		2.71117	0.210285		2.71517	0.349998			2.7135	0.397682		2.71033	0.519753		2.714	0.238895		2.71267	0.411987		2.71067	0.430107			2.71467	0.3829		2.71433	0.0195503		2.71167	-0.0128746		2.712	0.479221		2.716	0.506401			2.71183	0.101566
2.7195	-0.363827		2.72217	0.245571		2.71833	0.302792		2.71783	0.202656		2.72183	0.347614			2.72017	0.391006		2.717	0.513554		2.72067	0.23222		2.71933	0.408173		2.71733	0.426292			2.72133	0.378132		2.721	0.0576973		2.71833	-0.0185966		2.71867	0.469208		2.72267	0.496864			2.7185	0.0972748
2.72617	-0.371933		2.72883	0.239849		2.725	0.296593		2.7245	0.194073		2.7285	0.345707			2.72683	0.384808		2.72367	0.507832		2.72733	0.225544		2.726	0.404358		2.724	0.424385			2.728	0.375271		2.72767	0.0891685		2.725	-0.0228882		2.72533	0.461578		2.72933	0.486374			2.72517	0.0939369
2.73283	-0.380993		2.7355	0.234604		2.73167	0.291824		2.73117	0.184059		2.73517	0.342846			2.7335	0.378609		2.73033	0.503063		2.734	0.218868		2.73267	0.40102		2.73067	0.422478			2.73467	0.37384		2.73433	0.114918		2.73167	-0.026226		2.732	0.457287		2.736	0.476837			2.73183	0.0929832
2.7395	-0.391006		2.74217	0.230789		2.73833	0.28801		2.73783	0.174046		2.74183	0.339985			2.74017	0.37241		2.737	0.498295		2.74067	0.213146		2.73933	0.398636		2.73733	0.420094			2.74133	0.37241		2.741	0.134945		2.73833	-0.0290871		2.73867	0.453472		2.74267	0.468254			2.7385	0.0939369
2.74617	-0.400543		2.74883	0.227451		2.745	0.286102		2.7445	0.163555		2.7485	0.339508			2.74683	0.367165		2.74367	0.494957		2.74733	0.207901		2.746	0.395775		2.744	0.417709			2.748	0.370979		2.74767	0.150204		2.745	-0.0309944		2.74533	0.448704		2.74933	0.461578			2.74517	0.0963211
2.75283	-0.41008		2.7555	0.225067		2.75167	0.284672		2.75117	0.152111		2.75517	0.340462			2.7535	0.361443		2.75033	0.49448		2.754	0.204086		2.75267	0.391006		2.75067	0.414371			2.75467	0.370979		2.75433	0.160694		2.75167	-0.0329018		2.752	0.442028		2.756	0.456333			2.75183	0.101089
2.7595	-0.419617		2.76217	0.22459		2.75833	0.282764		2.75783	0.140667		2.76183	0.341415			2.76017	0.354767		2.757	0.500202		2.76067	0.201225		2.75933	0.385761		2.75733	0.409126			2.76133	0.371933		2.761	0.169277		2.75833	-0.0348091		2.75867	0.435352		2.76267	0.450611			2.7585	0.108242
2.76617	-0.427723		2.76883	0.225544		2.765	0.279903		2.7645	0.131607		2.7685	0.343323			2.76683	0.347614		2.76367	0.515461		2.76733	0.199318		2.766	0.380516		2.764	0.401497			2.768	0.373363		2.76767	0.175953		2.765	-0.0371933		2.76533	0.428677		2.76933	0.445366			2.76517	0.116825
2.77283	-0.434875		2.7755	0.228405		2.77167	0.27895		2.77117	0.124931		2.77517	0.346184			2.7735	0.339985		2.77033	0.546455		2.774	0.197887		2.77267	0.375748		2.77067	0.393867			2.77467	0.375748		2.77433	0.179768		2.77167	-0.0414848		2.772	0.422001		2.776	0.442505			2.77183	0.124931
2.7795	-0.440121		2.78217	0.233173		2.77833	0.277996		2.77783	0.119209		2.78183	0.350952			2.78017	0.334263		2.777	0.60463		2.78067	0.197411		2.77933	0.371456		2.77733	0.386238			2.78133	0.379562		2.781	0.182629		2.77833	-0.0472069		2.77867	0.416756		2.78267	0.440121			2.7785	0.133038
2.78617	-0.444889		2.78883	0.238895		2.785	0.276566		2.7845	0.114441		2.7885	0.355721			2.78683	0.330448		2.78367	0.702858		2.78733	0.196457		2.786	0.369072		2.784	0.378132			2.788	0.384808		2.78767	0.183582		2.785	-0.0524521		2.78533	0.412941		2.78933	0.436306			2.78517	0.139236
2.79283	-0.449181		2.7955	0.244141		2.79167	0.273228		2.79117	0.110149		2.79517	0.360489			2.7935	0.327587		2.79033	0.854492		2.794	0.195503		2.79267	0.369072		2.79067	0.371456			2.79467	0.39053		2.79433	0.182629		2.79167	-0.0562668		2.792	0.411034		2.796	0.431538			2.79183	0.142574
2.7995	-0.455379		2.80217	0.248909		2.79833	0.270367		2.79783	0.105858		2.80183	0.365257			2.80017	0.326157		2.797	1.07765		2.80067	0.195026		2.79933	0.370502		2.79733	0.366211			2.80133	0.394821		2.801	0.178814		2.79833	-0.0591278		2.79867	0.41008		2.80267	0.426769			2.7985	0.144005
2.80617	-0.461578		2.80883	0.253201		2.805	0.268936		2.8045	0.101089		2.8085	0.369072			2.80683	0.32568		2.80367	1.39141		2.80733	0.195026		2.806	0.37241		2.804	0.362873			2.808	0.399113		2.80767	0.173569		2.805	-0.0600815		2.80533	0.409603		2.80933	0.422001			2.80517	0.142574
2.81283	-0.468254		2.8155	0.257492		2.81167	0.267029		2.81117	0.0958443		2.81517	0.370502			2.8135	0.326157		2.81033	1.81532		2.814	0.195026		2.81267	0.375271		2.81067	0.360966			2.81467	0.401497		2.81433	0.167847		2.81167	-0.0591278		2.812	0.409126		2.816	0.415325			2.81183	0.138283
2.8195	-0.474453		2.82217	0.260353		2.81833	0.265121		2.81783	0.0905991		2.82183	0.369072			2.82017	0.326633		2.817	2.3613		2.82067	0.19455		2.81933	0.379086		2.81733	0.360966			2.82133	0.401497		2.821	0.160694		2.81833	-0.0562668		2.81867	0.408649		2.82267	0.407696			2.8185	0.130653
2.82617	-0.480175		2.82883	0.261307		2.825	0.264168		2.8245	0.0858307		2.8285	0.366211			2.82683	0.32711		2.82367	3.03507		2.82733	0.194073		2.826	0.383377		2.824	0.362873			2.828	0.397205		2.82767	0.153065		2.825	-0.0534058		2.82533	0.41008		2.82933	0.401497			2.82517	0.121593
2.83283	-0.48542		2.8355	0.26083		2.83167	0.265121		2.83117	0.0810623		2.83517	0.361443			2.8335	0.328541		2.83033	3.83568		2.834	0.193119		2.83267	0.385761		2.83067	0.365734			2.83467	0.390053		2.83433	0.144958		2.83167	-0.0505447		2.832	0.412464		2.836	0.398159			2.83183	0.109673
2.8395	-0.490189		2.84217	0.259876		2.83833	0.266552		2.83783	0.0767708		2.84183	0.355244			2.84017	0.330925		2.837	4.74644		2.84067	0.193119		2.83933	0.387192		2.83733	0.369549			2.84133	0.380993		2.841	0.139236		2.83833	-0.0476837		2.83867	0.415802		2.84267	0.396252			2.8385	0.0963211
2.84617	-0.49448		2.84883	0.255108		2.845	0.267506		2.8445	0.0724792		2.8485	0.348091			2.84683	0.333786		2.84367	5.73683		2.84733	0.193596		2.846	0.387669		2.844	0.375271			2.848	0.370979		2.84767	0.134945		2.845	-0.0462532		2.84533	0.418186		2.84933	0.394821			2.84517	0.082016
2.85283	-0.500679		2.8555	0.247478		2.85167	0.268936		2.85117	0.067234		2.85517	0.339508			2.8535	0.33617		2.85033	6.76441		2.854	0.194073		2.85267	0.386715		2.85067	0.380993			2.85467	0.359535		2.85433	0.132084		2.85167	-0.0443459		2.852	0.41914		2.856	0.394344			2.85183	0.0691414
2.8595	-0.507355		2.86217	0.236988		2.85833	0.27132		2.85783	0.0600815		2.86183	0.329018			2.86017	0.340462		2.857	7.78198		2.86067	0.194073		2.85933	0.383377		2.85733	0.384808			2.86133	0.348091		2.861	0.1297		2.85833	-0.0419617		2.85867	0.418186		2.86267	0.395298			2.8585	0.0567436
2.86617	-0.514507		2.86883	0.226021		2.865	0.273228		2.8645	0.0534058		2.8685	0.317097			2.86683	0.346184		2.86367	8.73899		2.86733	0.195026		2.866	0.379086		2.864	0.387669			2.868	0.337601		2.86767	0.128269		2.865	-0.0400543		2.86533	0.416756		2.86933	0.397205			2.86517	0.0452995
2.87283	-0.520706		2.8755	0.215054		2.87167	0.273705		2.87117	0.04673		2.87517	0.304222			2.8735	0.350952		2.87033	9.58395		2.874	0.195503		2.87267	0.374794		2.87067	0.39053			2.87467	0.327587		2.87433	0.127792		2.87167	-0.0386238		2.872	0.414848		2.876	0.39959			2.87183	0.0352859
2.8795	-0.525951		2.88217	0.203609		2.87833	0.27132		2.87783	0.0405312		2.88183	0.291824			2.88017	0.35429		2.877	10.2768		2.88067	0.19455		2.87933	0.369072		2.87733	0.39196			2.88133	0.317574		2.881	0.125408		2.87833	-0.038147		2.87867	0.412464		2.88267	0.401497			2.8785	0.0276566
2.88617	-0.529766		2.88883	0.192642		2.885	0.266552		2.8845	0.0357628		2.8885	0.281334			2.88683	0.356197		2.88367	10.7884		2.88733	0.191689		2.886	0.361443		2.884	0.39196			2.888	0.306606		2.88767	0.121593		2.885	-0.038147		2.88533	0.411034		2.88933	0.405788			2.88517	0.0209808
2.89283	-0.532627		2.8955	0.182629		2.89167	0.258923		2.89117	0.0319481		2.89517	0.27132			2.8935	0.357151		2.89033	11.1051		2.894	0.187397		2.89267	0.352859		2.89067	0.390053			2.89467	0.29707		2.89433	0.115871		2.89167	-0.0395775		2.892	0.409126		2.896	0.411034			2.89183	0.0152588
2.8995	-0.534058		2.90217	0.172615		2.89833	0.249386		2.89783	0.0286102		2.90183	0.262737			2.90017	0.354767		2.897	11.2252		2.90067	0.181675		2.89933	0.342846		2.89733	0.387192			2.90133	0.288486		2.901	0.110149		2.89833	-0.0433922		2.89867	0.405788		2.90267	0.416279			2.8985	0.0100136
2.90617	-0.534058		2.90883	0.163078		2.905	0.238419		2.9045	0.0247955		2.9085	0.253677			2.90683	0.349045		2.90367	11.1632		2.90733	0.174046		2.906	0.331402		2.904	0.3829			2.908	0.279427		2.90767	0.104427		2.905	-0.0486374		2.90533	0.400543		2.90933	0.41914			2.90517	0.00429153
2.91283	-0.533581		2.9155	0.153542		2.91167	0.227451		2.91117	0.020504		2.91517	0.243664			2.9135	0.340462		2.91033	10.9429		2.914	0.164986		2.91267	0.319481		2.91067	0.375748			2.91467	0.270844		2.91433	0.0972748		2.91167	-0.0548363		2.912	0.393867		2.916	0.420094			2.91183	-0.00143051
2.9195	-0.533104		2.92217	0.144958		2.91833	0.216961		2.91783	0.014782		2.92183	0.232697			2.92017	0.329971		2.917	10.5934		2.92067	0.155449		2.91933	0.30756		2.91733	0.365257			2.92133	0.26226		2.921	0.0896454		2.91833	-0.0619888		2.91867	0.385284		2.92267	0.418663			2.9185	-0.00715256
2.92617	-0.532627		2.92883	0.137329		2.925	0.206947		2.9245	0.00762939		2.9285	0.221252			2.92683	0.31805		2.92367	10.1447		2.92733	0.145435		2.926	0.296593		2.924	0.353813			2.928	0.255108		2.92767	0.0824928		2.925	-0.0705719		2.92533	0.374794		2.92933	0.415325			2.92517	-0.0133514
2.93283	-0.53072		2.9355	0.1297		2.93167	0.197411		2.93117	0.000476837		2.93517	0.210285			2.9335	0.305176		2.93033	9.62543		2.934	0.133991		2.93267	0.285625		2.93067	0.342369			2.93467	0.246048		2.93433	0.0753403		2.93167	-0.0801086		2.932	0.364304		2.936	0.409603			2.93183	-0.0195503
2.9395	-0.527859		2.94217	0.123024		2.93833	0.187397		2.93783	-0.00572205		2.94183	0.199318			2.94017	0.292778		2.937	9.06229		2.94067	0.122547		2.93933	0.275135		2.93733	0.330448			2.94133	0.236988		2.941	0.0677109		2.93833	-0.0896454		2.93867	0.35429		2.94267	0.401974			2.9385	-0.0243187
2.94617	-0.524521		2.94883	0.116348		2.945	0.17786		2.9445	-0.0100136		2.9485	0.191212			2.94683	0.281334		2.94367	8.47626		2.94733	0.112534		2.946	0.265121		2.944	0.318527			2.948	0.229359		2.94767	0.0600815		2.945	-0.0982285		2.94533	0.34523		2.94933	0.393391			2.94517	-0.0257492
2.95283	-0.520706		2.9555	0.109673		2.95167	0.169277		2.95117	-0.0123978		2.95517	0.18549			2.9535	0.27132		2.95033	7.88593		2.954	0.102997		2.95267	0.255108		2.95067	0.30756			2.95467	0.22459		2.95433	0.0543594		2.95167	-0.106335		2.952	0.335217		2.956	0.383854			2.95183	-0.0247955
2.9595	-0.515938		2.96217	0.102997		2.95833	0.161171		2.95783	-0.0133514		2.96183	0.182629			2.96017	0.261784		2.957	7.30753		2.96067	0.0939369		2.95933	0.246048		2.95733	0.298023			2.96133	0.220776		2.961	0.0500679		2.95833	-0.114441		2.95867	0.325203		2.96267	0.372887			2.9585	-0.0224113
2.96617	-0.510216		2.96883	0.0967979		2.965	0.154495		2.9645	-0.0133514		2.9685	0.180244			2.96683	0.252724		2.96367	6.75154		2.96733	0.0863075		2.966	0.238419		2.964	0.288486			2.968	0.218391		2.96767	0.0457764		2.965	-0.12207		2.96533	0.316143		2.96933	0.361443			2.96517	-0.0200272
2.97283	-0.504017		2.9755	0.0910759		2.97167	0.147343		2.97117	-0.0133514		2.97517	0.177383			2.9735	0.243187		2.97033	6.22845		2.974	0.0796318		2.97267	0.23222		2.97067	0.277996			2.97467	0.216484		2.97433	0.0424385		2.97167	-0.130653		2.972	0.307083		2.976	0.349045			2.97183	-0.0190735
2.9795	-0.499249		2.98217	0.084877		2.97833	0.14019		2.97783	-0.014782		2.98183	0.174522			2.98017	0.233173		2.977	5.74398		2.98067	0.0743866		2.97933	0.227928		2.97733	0.267029			2.98133	0.214577		2.981	0.0419617		2.97833	-0.13876		2.97867	0.2985		2.98267	0.33617			2.9785	-0.0190735
2.98617	-0.495434		2.98883	0.0796318		2.985	0.133038		2.9845	-0.0181198		2.9885	0.170231			2.98683	0.222683		2.98367	5.30005		2.98733	0.0691414		2.986	0.22459		2.984	0.256538			2.988	0.212193		2.98767	0.0452995		2.985	-0.147343		2.98533	0.290871		2.98933	0.323772			2.98517	-0.020504
2.99283	-0.49305		2.9955	0.0762939		2.99167	0.124931		2.99117	-0.0219345		2.99517	0.165462			2.9935	0.213623		2.99033	4.89426		2.994	0.0629425		2.99267	0.221252		2.99067	0.247002			2.99467	0.209332		2.99433	0.0543594		2.99167	-0.155449		2.992	0.284672		2.996	0.311375			2.99183	-0.023365
2.9995	-0.492096		3.00217	0.0743866		2.99833	0.117779		2.99783	-0.0252724		3.00183	0.160694			3.00017	0.205994		2.997	4.52709		3.00067	0.0553131		2.99933	0.217915		2.99733	0.238419			3.00133	0.206947		3.001	0.0758171		2.99833	-0.163555		2.99867	0.279903		3.00267	0.299931			2.9985	-0.0267029
3.00617	-0.49305		3.00883	0.0720024		3.005	0.111103		3.0045	-0.0271797		3.0085	0.156879			3.00683	0.199795		3.00367	4.19664		3.00733	0.0486374		3.006	0.213623		3.004	0.23222			3.008	0.203133		3.00767	0.117779		3.005	-0.170231		3.00533	0.276089		3.00933	0.289917			3.00517	-0.0276566
3.01283	-0.495911		3.0155	0.0691414		3.01167	0.105858		3.01117	-0.0281334		3.01517	0.154972			3.0135	0.194073		3.01033	3.89957		3.014	0.0429153		3.01267	0.208855		3.01067	0.227928			3.01467	0.200272		3.01433	0.193596		3.01167	-0.17643		3.012	0.271797		3.016	0.279903			3.01183	-0.0276566
3.0195	-0.501156		3.02217	0.067234		3.01833	0.101566		3.01783	-0.0267029		3.02183	0.154972			3.02017	0.189304		3.017	3.63445		3.02067	0.0371933		3.01933	0.204563		3.01733	0.224113			3.02133	0.198841		3.021	0.319958		3.01833	-0.181675		3.01867	0.267506		3.02267	0.27132			3.0185	-0.0281334
3.02617	-0.507355		3.02883	0.0653267		3.025	0.0987053		3.0245	-0.0238419		3.0285	0.155926			3.02683	0.18549		3.02367	3.39842		3.02733	0.0314713		3.026	0.201225		3.024	0.221252			3.028	0.197887		3.02767	0.52166		3.025	-0.18692		3.02533	0.262737		3.02933	0.263214			3.02517	-0.0276566
3.03283	-0.514507		3.0355	0.0629425		3.03167	0.0972748		3.03117	-0.020504		3.03517	0.157356			3.0335	0.182152		3.03033	3.18623		3.034	0.0271797		3.03267	0.198364		3.03067	0.217915			3.03467	0.197887		3.03433	0.825405		3.03167	-0.192642		3.032	0.257969		3.036	0.256538			3.03183	-0.026226
3.0395	-0.52309		3.04217	0.0596046		3.03833	0.0953674		3.03783	-0.0166893		3.04183	0.157833			3.04017	0.180244		3.037	2.99358		3.04067	0.0252724		3.03933	0.19598		3.03733	0.213146			3.04133	0.198364		3.041	1.2598		3.03833	-0.198364		3.03867	0.252724		3.04267	0.249863			3.0385	-0.0243187
3.04617	-0.533104		3.04883	0.0576973		3.045	0.0939369		3.0445	-0.0123978		3.0485	0.15831			3.04683	0.179291		3.04367	2.81811		3.04733	0.0243187		3.046	0.195503		3.044	0.206947			3.048	0.199318		3.04767	1.85299		3.045	-0.203609		3.04533	0.247002		3.04933	0.243664			3.04517	-0.0228882
3.05283	-0.543594		3.0555	0.0572205		3.05167	0.0929832		3.05117	-0.00905991		3.05517	0.156879			3.0535	0.179291		3.05033	2.65646		3.054	0.0224113		3.05267	0.19598		3.05067	0.199795			3.05467	0.200748		3.05433	2.62499		3.05167	-0.20647		3.052	0.24271		3.056	0.237465			3.05183	-0.0219345
3.0595	-0.553608		3.06217	0.0576973		3.05833	0.0925064		3.05783	-0.00619888		3.06183	0.155449			3.06017	0.179291		3.057	2.50578		3.06067	0.020504		3.05933	0.197411		3.05733	0.195503			3.06133	0.201702		3.061	3.58152		3.05833	-0.208855		3.05867	0.239849		3.06267	0.232697			3.0585	-0.020504
3.06617	-0.563622		3.06883	0.0596046		3.065	0.0925064		3.0645	-0.0038147		3.0685	0.154018			3.06683	0.177383		3.06367	2.36225		3.06733	0.0190735		3.066	0.197887		3.064	0.193119			3.068	0.201225		3.06767	4.71067		3.065	-0.211239		3.06533	0.238419		3.06933	0.227451			3.06517	-0.0195503
3.07283	-0.573635		3.0755	0.0619888		3.07167	0.0915527		3.07117	-0.000953674		3.07517	0.153065			3.0735	0.173569		3.07033	2.22683		3.074	0.0162125		3.07267	0.198841		3.07067	0.192642			3.07467	0.199795		3.07433	5.98526		3.07167	-0.212669		3.072	0.236988		3.076	0.222683			3.07183	-0.0190735
3.0795	-0.584126		3.08217	0.064373		3.07833	0.0905991		3.07783	0.00190735		3.08183	0.153065			3.08017	0.167847		3.077	2.10142		3.08067	0.0123978		3.07933	0.200272		3.07733	0.193119			3.08133	0.198364		3.081	7.36523		3.07833	-0.2141		3.07867	0.235558		3.08267	0.218391			3.0785	-0.0190735
3.08617	-0.594616		3.08883	0.0653267		3.085	0.0891685		3.0845	0.00333786		3.0885	0.154018			3.08683	0.160694		3.08367	1.98364		3.08733	0.00905991		3.086	0.201225		3.084	0.19455			3.088	0.197887		3.08767	8.7986		3.085	-0.216484		3.08533	0.235081		3.08933	0.21553			3.08517	-0.0185966
3.09283	-0.605106		3.0955	0.0653267		3.09167	0.087738		3.09117	0.00524521		3.09517	0.154018			3.0935	0.154972		3.09033	1.87159		3.094	0.00667572		3.09267	0.201702		3.09067	0.195026			3.09467	0.199318		3.09433	10.2291		3.09167	-0.219822		3.092	0.23365		3.096	0.213623			3.09183	-0.0190735
3.0995	-0.61655		3.10217	0.0638962		3.09833	0.0872612		3.09783	0.00572205		3.10183	0.152588			3.10017	0.151634		3.097	1.76477		3.10067	0.00429153		3.09933	0.201702		3.09733	0.192642			3.10133	0.200748		3.101	11.6005		3.09833	-0.222683		3.09867	0.231743		3.10267	0.211716			3.0985	-0.020504
3.10617	-0.627041		3.10883	0.0619888		3.105	0.087738		3.1045	0.00429153		3.1085	0.152111			3.10683	0.150681		3.10367	1.66607		3.10733	0.00190735		3.106	0.201225		3.104	0.187874			3.108	0.202179		3.10767	12.8598		3.105	-0.225067		3.10533	0.229836		3.10933	0.210762			3.10517	-0.0214577
3.11283	-0.637054		3.1155	0.0600815		3.11167	0.0886917		3.11117	0.000953674		3.11517	0.152111			3.1135	0.152111		3.11033	1.57595		3.114	0.000476837		3.11267	0.200748		3.11067	0.182629			3.11467	0.203133		3.11433	13.9589		3.11167	-0.227928		3.112	0.228882		3.116	0.211239			3.11183	-0.0238419
3.1195	-0.646114		3.12217	0.0591278		3.11833	0.0901222		3.11783	-0.00429153		3.12183	0.152111			3.12017	0.154972		3.117	1.4925		3.12067	-0.000476837		3.11933	0.199318		3.11733	0.178337			3.12133	0.204563		3.121	14.8578		3.11833	-0.230312		3.11867	0.228405		3.12267	0.211716			3.1185	-0.0257492
3.12617	-0.654221		3.12883	0.0581741		3.125	0.0915527		3.1245	-0.0100136		3.1285	0.150681			3.12683	0.157356		3.12367	1.41478		3.12733	-0.000953674		3.126	0.197887		3.124	0.176907			3.128	0.20504		3.12767	15.5258		3.125	-0.232697		3.12533	0.228882		3.12933	0.211239			3.12517	-0.0271797
3.13283	-0.662327		3.1355	0.0581741		3.13167	0.0929832		3.13117	-0.0171661		3.13517	0.14925			3.1335	0.156879		3.13033	1.34277		3.134	-0.00190735		3.13267	0.197411		3.13067	0.176907			3.13467	0.204086		3.13433	15.9445		3.13167	-0.234604		3.132	0.230312		3.136	0.209808			3.13183	-0.0271797
3.1395	-0.669956		3.14217	0.0576973		3.13833	0.0925064		3.13783	-0.0252724		3.14183	0.149727			3.14017	0.154972		3.137	1.27745		3.14067	-0.00190735		3.13933	0.197887		3.13733	0.178814			3.14133	0.204086		3.141	16.1099		3.13833	-0.236511		3.13867	0.231266		3.14267	0.206947			3.1385	-0.0257492
3.14617	-0.676632		3.14883	0.0572205		3.145	0.0905991		3.1445	-0.0338554		3.1485	0.14925			3.14683	0.152111		3.14367	1.21784		3.14733	-0.00190735		3.146	0.197411		3.144	0.181198			3.148	0.20504		3.14767	16.0322		3.145	-0.237942		3.14533	0.231743		3.14933	0.203133			3.14517	-0.0238419
3.15283	-0.681877		3.1555	0.0553131		3.15167	0.0882149		3.15117	-0.0429153		3.15517	0.146866			3.1535	0.14925		3.15033	1.16301		3.154	-0.000476837		3.15267	0.196457		3.15067	0.183582			3.15467	0.20647		3.15433	15.7337		3.15167	-0.237942		3.152	0.231266		3.156	0.199318			3.15183	-0.0219345
3.1595	-0.686169		3.16217	0.0543594		3.15833	0.0863075		3.15783	-0.0524521		3.16183	0.144482			3.16017	0.14782		3.157	1.11198		3.16067	0.000953674		3.15933	0.196457		3.15733	0.183582			3.16133	0.207424		3.161	15.2445		3.15833	-0.236988		3.15867	0.229836		3.16267	0.196457			3.1585	-0.0200272
3.16617	-0.689983		3.16883	0.0534058		3.165	0.0844002		3.1645	-0.0619888		3.1685	0.142574			3.16683	0.14925		3.16367	1.0643		3.16733	0.000476837		3.166	0.195503		3.164	0.182152			3.168	0.207424		3.16767	14.6017		3.165	-0.236988		3.16533	0.228405		3.16933	0.195026			3.16517	-0.0181198
3.17283	-0.692844		3.1755	0.0529289		3.17167	0.0824928		3.17117	-0.0705719		3.17517	0.142574			3.1735	0.152111		3.17033	1.02043		3.174	0		3.17267	0.194073		3.17067	0.180244			3.17467	0.20647		3.17433	13.8474		3.17167	-0.236988		3.172	0.226498		3.176	0.195503			3.17183	-0.0171661
3.1795	-0.694275		3.18217	0.0524521		3.17833	0.0810623		3.17783	-0.0786781		3.18183	0.143051			3.18017	0.154972		3.177	0.979424		3.18067	0		3.17933	0.191212		3.17733	0.180244			3.18133	0.204563		3.181	13.0258		3.17833	-0.237942		3.17867	0.225067		3.18267	0.197411			3.1785	-0.0166893
3.18617	-0.694752		3.18883	0.0529289		3.185	0.0805855		3.1845	-0.0867844		3.1885	0.143528			3.18683	0.156879		3.18367	0.9408		3.18733	-0.000476837		3.186	0.188828		3.184	0.181675			3.188	0.203609		3.18767	12.1751		3.185	-0.238419		3.18533	0.22459		3.18933	0.199795			3.18517	-0.0162125
3.19283	-0.695705		3.1955	0.0538826		3.19167	0.0796318		3.19117	-0.0948906		3.19517	0.144958			3.1935	0.15831		3.19033	0.905037		3.194	-0.00143051		3.19267	0.187874		3.19067	0.182629			3.19467	0.202656		3.19433	11.3263		3.19167	-0.238419		3.192	0.223637		3.196	0.201225			3.19183	-0.0157356
3.1995	-0.696659		3.20217	0.0534058		3.19833	0.0786781		3.19783	-0.103951		3.20183	0.145435			3.20017	0.157833		3.197	0.871658		3.20067	-0.00286102		3.19933	0.188351		3.19733	0.182629			3.20133	0.202179		3.201	10.5038		3.19833	-0.238419		3.19867	0.222683		3.20267	0.201702			3.1985	-0.014782
3.20617	-0.697136		3.20883	0.0529289		3.205	0.0786781		3.2045	-0.114441		3.2085	0.144958			3.20683	0.155926		3.20367	0.842094		3.20733	-0.00429153		3.206	0.189304		3.204	0.182152			3.208	0.201702		3.20767	9.72366		3.205	-0.237942		3.20533	0.221252		3.20933	0.200748			3.20517	-0.0143051
3.21283	-0.69809		3.2155	0.0519753		3.21167	0.0796318		3.21117	-0.123978		3.21517	0.144005			3.2135	0.153542		3.21033	0.814915		3.214	-0.00572205		3.21267	0.190258		3.21067	0.181675			3.21467	0.201225		3.21433	8.99506		3.21167	-0.237942		3.212	0.219822		3.216	0.198364			3.21183	-0.0128746
3.2195	-0.699043		3.22217	0.0524521		3.21833	0.0810623		3.21783	-0.131607		3.22183	0.143051			3.22017	0.151634		3.217	0.789642		3.22067	-0.00762939		3.21933	0.190735		3.21733	0.181675			3.22133	0.201225		3.221	8.31985		3.21833	-0.237942		3.21867	0.218391		3.22267	0.195503			3.2185	-0.0114441
3.22617	-0.701427		3.22883	0.0529289		3.225	0.082016		3.2245	-0.138283		3.2285	0.143528			3.22683	0.151634		3.22367	0.765324		3.22733	-0.00953674		3.226	0.191689		3.224	0.181675			3.228	0.199795		3.22767	7.69949		3.225	-0.238419		3.22533	0.217915		3.22933	0.193119			3.22517	-0.0109673
3.23283	-0.704288		3.2355	0.0538826		3.23167	0.0834465		3.23117	-0.144958		3.23517	0.145435			3.2335	0.151634		3.23033	0.741005		3.234	-0.0114441		3.23267	0.191689		3.23067	0.182152			3.23467	0.198364		3.23433	7.13348		3.23167	-0.239849		3.232	0.218868		3.236	0.192642			3.23183	-0.0104904
3.2395	-0.706673		3.24217	0.0553131		3.23833	0.084877		3.23783	-0.150204		3.24183	0.147343			3.24017	0.152111		3.237	0.718117		3.24067	-0.0128746		3.23933	0.189781		3.23733	0.183582			3.24133	0.196934		3.241	6.61993		3.23833	-0.241756		3.23867	0.221729		3.24267	0.192642			3.2385	-0.0100136
3.24617	-0.709057		3.24883	0.0572205		3.245	0.0858307		3.2445	-0.154018		3.2485	0.148773			3.24683	0.152588		3.24367	0.695705		3.24733	-0.0133514		3.246	0.18692		3.244	0.18549			3.248	0.195503		3.24767	6.15549		3.245	-0.244617		3.24533	0.226021		3.24933	0.193119			3.24517	-0.0109673
3.25283	-0.710487		3.2555	0.058651		3.25167	0.0863075		3.25117	-0.157356		3.25517	0.150204			3.2535	0.153065		3.25033	0.673771		3.254	-0.014782		3.25267	0.185966		3.25067	0.186443			3.25467	0.194073		3.25433	5.7354		3.25167	-0.247478		3.252	0.230312		3.256	0.194073			3.25183	-0.0138283
3.2595	-0.711441		3.26217	0.0596046		3.25833	0.0863075		3.25783	-0.160694		3.26183	0.151157			3.26017	0.152588		3.257	0.653267		3.26067	-0.0162125		3.25933	0.186443		3.25733	0.185966			3.26133	0.192165		3.261	5.35488		3.25833	-0.249863		3.25867	0.232697		3.26267	0.193596			3.2585	-0.0162125
3.26617	-0.710964		3.26883	0.058651		3.265	0.0882149		3.2645	-0.164032		3.2685	0.151157			3.26683	0.152111		3.26367	0.63467		3.26733	-0.0181198		3.266	0.186443		3.264	0.184059			3.268	0.191212		3.26767	5.00822		3.265	-0.25177		3.26533	0.234604		3.26933	0.192165			3.26517	-0.0181198
3.27283	-0.710964		3.2755	0.0562668		3.27167	0.0896454		3.27117	-0.166416		3.27517	0.150681			3.2735	0.151157		3.27033	0.617981		3.274	-0.0200272		3.27267	0.18549		3.27067	0.181675			3.27467	0.189304		3.27433	4.68779		3.27167	-0.253201		3.272	0.235081		3.276	0.190258			3.27183	-0.0185966
3.2795	-0.711918		3.28217	0.0543594		3.27833	0.0915527		3.27783	-0.168324		3.28183	0.150681			3.28017	0.14925		3.277	0.600815		3.28067	-0.0224113		3.27933	0.18549		3.27733	0.180244			3.28133	0.188828		3.281	4.39119		3.27833	-0.254631		3.27867	0.235558		3.28267	0.189304			3.2785	-0.017643
3.28617	-0.714302		3.28883	0.0529289		3.285	0.0910759		3.2845	-0.169277		3.2885	0.151634			3.28683	0.14782		3.28367	0.584126		3.28733	-0.0238419		3.286	0.18549		3.284	0.178814			3.288	0.187874		3.28767	4.11606		3.285	-0.255108		3.28533	0.234604		3.28933	0.189781			3.28517	-0.0171661
3.29283	-0.716209		3.2955	0.0519753		3.29167	0.0891685		3.29117	-0.169277		3.29517	0.153065			3.2935	0.14782		3.29033	0.567913		3.294	-0.0238419		3.29267	0.184059		3.29067	0.177383			3.29467	0.187397		3.29433	3.86		3.29167	-0.254631		3.292	0.234127		3.296	0.191212			3.29183	-0.0166893
3.2995	-0.71764		3.30217	0.0505447		3.29833	0.0867844		3.29783	-0.169754		3.30183	0.153542			3.30017	0.148773		3.297	0.551701		3.30067	-0.0228882		3.29933	0.182629		3.29733	0.175953			3.30133	0.186443		3.301	3.61919		3.29833	-0.253677		3.29867	0.232697		3.30267	0.19455			3.2985	-0.0162125
3.30617	-0.71907		3.30883	0.0491142		3.305	0.0829697		3.3045	-0.169754		3.3085	0.152588			3.30683	0.148773		3.30367	0.535011		3.30733	-0.0214577		3.306	0.182629		3.304	0.17643			3.308	0.185966		3.30767	3.39222		3.305	-0.254154		3.30533	0.230789		3.30933	0.199318			3.30517	-0.0152588
3.31283	-0.718594		3.3155	0.0486374		3.31167	0.0796318		3.31117	-0.171185		3.31517	0.152111			3.3135	0.148296		3.31033	0.517845		3.314	-0.0209808		3.31267	0.184059		3.31067	0.17786			3.31467	0.185966		3.31433	3.17907		3.31167	-0.255108		3.312	0.228405		3.316	0.202656			3.31183	-0.014782
3.3195	-0.715733		3.32217	0.0495911		3.31833	0.0762939		3.31783	-0.173092		3.32183	0.151634			3.32017	0.148296		3.317	0.50211		3.32067	-0.0209808		3.31933	0.185013		3.31733	0.179291			3.32133	0.185013		3.321	2.97832		3.31833	-0.256538		3.31867	0.226021		3.32267	0.204086			3.3185	-0.0162125
3.32617	-0.712872		3.32883	0.0500679		3.325	0.0743866		3.3245	-0.175953		3.3285	0.150204			3.32683	0.149727		3.32367	0.488281		3.32733	-0.0209808		3.326	0.185013		3.324	0.180721			3.328	0.184059		3.32767	2.7895		3.325	-0.257015		3.32533	0.22459		3.32933	0.203133			3.32517	-0.0171661
3.33283	-0.711441		3.3355	0.0505447		3.33167	0.0743866		3.33117	-0.179291		3.33517	0.147343			3.3335	0.150204		3.33033	0.47636		3.334	-0.0214577		3.33267	0.18549		3.33067	0.182629			3.33467	0.183582		3.33433	2.61068		3.33167	-0.257492		3.332	0.224113		3.336	0.200748			3.33183	-0.0171661
3.3395	-0.710964		3.34217	0.0514984		3.33833	0.0762939		3.33783	-0.181198		3.34183	0.145435			3.34017	0.149727		3.337	0.464916		3.34067	-0.0214577		3.33933	0.18549		3.33733	0.185013			3.34133	0.183105		3.341	2.44141		3.33833	-0.258446		3.33867	0.224113		3.34267	0.198364			3.3385	-0.0171661
3.34617	-0.710011		3.34883	0.0534058		3.345	0.0796318		3.3445	-0.182629		3.3485	0.144482			3.34683	0.149727		3.34367	0.454426		3.34733	-0.020504		3.346	0.18549		3.344	0.18692			3.348	0.183582		3.34767	2.27928		3.345	-0.257969		3.34533	0.225544		3.34933	0.19598			3.34517	-0.017643
3.35283	-0.710487		3.3555	0.0567436		3.35167	0.0853539		3.35117	-0.182629		3.35517	0.144958			3.3535	0.150204		3.35033	0.444412		3.354	-0.017643		3.35267	0.18549		3.35067	0.187874			3.35467	0.184536		3.35433	2.12431		3.35167	-0.256538		3.352	0.226021		3.356	0.193596			3.35183	-0.0185966
3.3595	-0.712395		3.36217	0.0629425		3.35833	0.0939369		3.35783	-0.182629		3.36183	0.146866			3.36017	0.150204		3.357	0.434875		3.36067	-0.0123978		3.35933	0.18692		3.35733	0.188828			3.36133	0.188828		3.361	1.97697		3.35833	-0.253201		3.35867	0.225544		3.36267	0.192165			3.3585	-0.0181198
3.36617	-0.714302		3.36883	0.0734329		3.365	0.103951		3.3645	-0.182629		3.3685	0.152111			3.36683	0.148773		3.36367	0.425816		3.36733	-0.00524521		3.366	0.189781		3.364	0.188828			3.368	0.196457		3.36767	1.83582		3.365	-0.247478		3.36533	0.22459		3.36933	0.191689			3.36517	-0.0166893
3.37283	-0.713825		3.3755	0.087738		3.37167	0.116348		3.37117	-0.183582		3.37517	0.161171			3.3735	0.146866		3.37033	0.416279		3.374	0.00524521		3.37267	0.194073		3.37067	0.188828			3.37467	0.208378		3.37433	1.70183		3.37167	-0.238895		3.372	0.223637		3.376	0.191212			3.37183	-0.014782
3.3795	-0.713348		3.38217	0.104904		3.37833	0.132084		3.37783	-0.185013		3.38183	0.174046			3.38017	0.144958		3.377	0.406265		3.38067	0.020504		3.37933	0.197887		3.37733	0.187874			3.38133	0.224113		3.381	1.57595		3.37833	-0.227928		3.37867	0.222683		3.38267	0.190258			3.3785	-0.0133514
3.38617	-0.713825		3.38883	0.125408		3.385	0.150204		3.3845	-0.18549		3.3885	0.188351			3.38683	0.143528		3.38367	0.398159		3.38733	0.0395775		3.386	0.203133		3.384	0.187397			3.388	0.24271		3.38767	1.4596		3.385	-0.213623		3.38533	0.222206		3.38933	0.188828			3.38517	-0.0100136
3.39283	-0.715256		3.3955	0.148773		3.39167	0.171661		3.39117	-0.184536		3.39517	0.204563			3.3935	0.142574		3.39033	0.39053		3.394	0.0619888		3.39267	0.208855		3.39067	0.187874			3.39467	0.263691		3.39433	1.35279		3.39167	-0.194073		3.392	0.222683		3.396	0.188828			3.39183	-0.00524521
3.3995	-0.715733		3.40217	0.174046		3.39833	0.197411		3.39783	-0.181675		3.40183	0.22316			3.40017	0.142097		3.397	0.382423		3.40067	0.0882149		3.39933	0.217915		3.39733	0.188351			3.40133	0.286579		3.401	1.25408		3.39833	-0.170708		3.39867	0.223637		3.40267	0.189304			3.3985	0.000476837
3.40617	-0.716209		3.40883	0.199795		3.405	0.227451		3.4045	-0.178814		3.4085	0.243664			3.40683	0.142097		3.40367	0.374317		3.40733	0.118732		3.406	0.230312		3.404	0.188828			3.408	0.312805		3.40767	1.16253		3.405	-0.143051		3.40533	0.22459		3.40933	0.189781			3.40517	0.00667572
3.41283	-0.71764		3.4155	0.226021		3.41167	0.259876		3.41117	-0.176907		3.41517	0.265121			3.4135	0.143528		3.41033	0.366688		3.414	0.152588		3.41267	0.246525		3.41067	0.189304			3.41467	0.340939		3.41433	1.07813		3.41167	-0.111103		3.412	0.226974		3.416	0.189304			3.41183	0.014782
3.4195	-0.720024		3.42217	0.254154		3.41833	0.293732		3.41783	-0.17643		3.42183	0.288963			3.42017	0.146389		3.417	0.359535		3.42067	0.187397		3.41933	0.266552		3.41733	0.190258			3.42133	0.371456		3.421	1.0004		3.41833	-0.0748634		3.41867	0.230789		3.42267	0.189304			3.4185	0.0252724
3.42617	-0.722885		3.42883	0.283241		3.425	0.328541		3.4245	-0.176907		3.4285	0.315666			3.42683	0.149727		3.42367	0.350952		3.42733	0.222206		3.426	0.290871		3.424	0.191212			3.428	0.402927		3.42767	0.927925		3.425	-0.0352859		3.42533	0.236511		3.42933	0.190258			3.42517	0.0357628
3.43283	-0.723839		3.4355	0.312328		3.43167	0.361919		3.43117	-0.179291		3.43517	0.344276			3.4335	0.154495		3.43033	0.342846		3.434	0.257492		3.43267	0.318527		3.43067	0.192642			3.43467	0.435829		3.43433	0.861168		3.43167	0.00476837		3.432	0.243664		3.436	0.190258			3.43183	0.0462532
3.4395	-0.724792		3.44217	0.339508		3.43833	0.392437		3.43783	-0.182152		3.44183	0.373363			3.44017	0.161648		3.437	0.335693		3.44067	0.291348		3.43933	0.348091		3.43733	0.19598			3.44133	0.469208		3.441	0.801086		3.43833	0.0433922		3.43867	0.253201		3.44267	0.189304			3.4385	0.0562668
3.44617	-0.725269		3.44883	0.364304		3.445	0.420094		3.4445	-0.185013		3.4485	0.402927			3.44683	0.172138		3.44367	0.329018		3.44733	0.321388		3.446	0.379086		3.444	0.202179			3.448	0.501156		3.44767	0.748158		3.445	0.079155		3.44533	0.265598		3.44933	0.187874			3.44517	0.0658035
3.45283	-0.727177		3.4555	0.387192		3.45167	0.445843		3.45117	-0.186443		3.45517	0.433445			3.4535	0.18549		3.45033	0.322342		3.454	0.348091		3.45267	0.411034		3.45067	0.211716			3.45467	0.530243		3.45433	0.700951		3.45167	0.112057		3.452	0.281811		3.456	0.186443			3.45183	0.0748634
3.4595	-0.72813		3.46217	0.408173		3.45833	0.469208		3.45783	-0.187874		3.46183	0.463963			3.46017	0.201225		3.457	0.31662		3.46067	0.371456		3.45933	0.443935		3.45733	0.22459			3.46133	0.555992		3.461	0.656605		3.45833	0.141144		3.45867	0.301838		3.46267	0.18549			3.4585	0.0839233
3.46617	-0.729084		3.46883	0.426292		3.465	0.489712		3.4645	-0.189304		3.4685	0.49305			3.46683	0.219345		3.46367	0.311852		3.46733	0.39196		3.466	0.47636		3.464	0.241756			3.468	0.57745		3.46767	0.61512		3.465	0.164986		3.46533	0.324726		3.46933	0.184059			3.46517	0.0934601
3.47283	-0.729561		3.4755	0.441551		3.47167	0.506878		3.47117	-0.189304		3.47517	0.519753			3.4735	0.240326		3.47033	0.306606		3.474	0.405788		3.47267	0.507832		3.47067	0.262737			3.47467	0.597		3.47433	0.575542		3.47167	0.185013		3.472	0.350952		3.476	0.181675			3.47183	0.105858
3.4795	-0.729084		3.48217	0.452995		3.47833	0.519753		3.47783	-0.188828		3.48183	0.543594			3.48017	0.264645		3.477	0.300407		3.48067	0.413895		3.47933	0.538349		3.47733	0.284672			3.48133	0.612259		3.481	0.537872		3.47833	0.200748		3.47867	0.380039		3.48267	0.180244			3.4785	0.123978
3.48617	-0.726223		3.48883	0.462055		3.485	0.528336		3.4845	-0.187397		3.4885	0.564575			3.48683	0.291824		3.48367	0.292778		3.48733	0.417233		3.486	0.566483		3.484	0.30899			3.488	0.623703		3.48767	0.500679		3.485	0.211716		3.48533	0.41151		3.48933	0.178814			3.48517	0.147343
3.49283	-0.720978		3.4955	0.4673		3.49167	0.531673		3.49117	-0.185966		3.49517	0.581264			3.4935	0.319958		3.49033	0.285625		3.494	0.416756		3.49267	0.590801		3.49067	0.335693			3.49467	0.631332		3.49433	0.463486		3.49167	0.216961		3.492	0.442505		3.496	0.179768			3.49183	0.174999
3.4995	-0.712395		3.50217	0.469208		3.49833	0.531197		3.49783	-0.183582		3.50183	0.594616			3.50017	0.349045		3.497	0.277519		3.50067	0.412464		3.49933	0.609398		3.49733	0.36478			3.50133	0.635147		3.501	0.427246		3.49833	0.216961		3.49867	0.473499		3.50267	0.181675			3.4985	0.20647
3.50617	-0.700474		3.50883	0.468254		3.505	0.526905		3.5045	-0.180244		3.5085	0.604153			3.50683	0.379086		3.50367	0.26989		3.50733	0.405788		3.506	0.62418		3.504	0.394344			3.508	0.636101		3.50767	0.392437		3.505	0.213146		3.50533	0.504971		3.50933	0.184059			3.50517	0.242233
3.51283	-0.684261		3.5155	0.464439		3.51167	0.519276		3.51117	-0.175953		3.51517	0.610352			3.5135	0.41008		3.51033	0.26226		3.514	0.398636		3.51267	0.63467		3.51067	0.423908			3.51467	0.632763		3.51433	0.358582		3.51167	0.20504		3.512	0.535965		3.516	0.189304			3.51183	0.279903
3.5195	-0.663757		3.52217	0.457764		3.51833	0.509262		3.51783	-0.171185		3.52183	0.613213			3.52017	0.439644		3.517	0.256062		3.52067	0.389576		3.51933	0.640392		3.51733	0.453949			3.52133	0.62561		3.521	0.326633		3.51833	0.194073		3.51867	0.566959		3.52267	0.198841			3.5185	0.315666
3.52617	-0.639439		3.52883	0.448227		3.525	0.497341		3.5245	-0.166416		3.5285	0.612736			3.52683	0.466824		3.52367	0.251293		3.52733	0.377655		3.526	0.641823		3.524	0.484467			3.528	0.614643		3.52767	0.296593		3.525	0.180244		3.52533	0.596046		3.52933	0.212193			3.52517	0.348568
3.53283	-0.611305		3.5355	0.435829		3.53167	0.484467		3.53117	-0.160694		3.53517	0.607491			3.5335	0.492096		3.53033	0.246525		3.534	0.362873		3.53267	0.639439		3.53067	0.514507			3.53467	0.599861		3.53433	0.269413		3.53167	0.164986		3.532	0.623226		3.536	0.227451			3.53183	0.377178
3.5395	-0.580788		3.54217	0.42057		3.53833	0.468254		3.53783	-0.151634		3.54183	0.598431			3.54017	0.515938		3.537	0.241756		3.54067	0.346661		3.53933	0.633717		3.53733	0.541687			3.54133	0.582695		3.541	0.245571		3.53833	0.148773		3.53867	0.648022		3.54267	0.245094			3.5385	0.402451
3.54617	-0.548363		3.54883	0.402451		3.545	0.449181		3.5445	-0.138283		3.5485	0.585079			3.54683	0.538349		3.54367	0.236511		3.54733	0.329494		3.546	0.625134		3.544	0.566006			3.548	0.563145		3.54767	0.225067		3.545	0.131607		3.54533	0.669003		3.54933	0.264645			3.54517	0.42057
3.55283	-0.516891		3.5555	0.383377		3.55167	0.427723		3.55117	-0.120163		3.55517	0.56839			3.5535	0.557899		3.55033	0.231743		3.554	0.310421		3.55267	0.612259		3.55067	0.588417			3.55467	0.542641		3.55433	0.206947		3.55167	0.11158		3.552	0.685215		3.556	0.285149			3.55183	0.432014
3.5595	-0.48542		3.56217	0.36335		3.55833	0.405312		3.55783	-0.0987053		3.56183	0.547886			3.56017	0.574112		3.557	0.227451		3.56067	0.290871		3.55933	0.596046		3.55733	0.608444			3.56133	0.520706		3.561	0.189781		3.55833	0.0910759		3.55867	0.697613		3.56267	0.305653			3.5585	0.436306
3.56617	-0.454426		3.56883	0.342369		3.565	0.383377		3.5645	-0.0715256		3.5685	0.525475			3.56683	0.586987		3.56367	0.22316		3.56733	0.272274		3.566	0.577927		3.564	0.625134			3.568	0.498295		3.56767	0.172138		3.565	0.0700951		3.56533	0.704765		3.56933	0.326633			3.56517	0.432968
3.57283	-0.426292		3.5755	0.320911		3.57167	0.362396		3.57117	-0.0395775		3.57517	0.501633			3.5735	0.597477		3.57033	0.218391		3.574	0.253677		3.57267	0.558853		3.57067	0.637531			3.57467	0.476837		3.57433	0.154972		3.57167	0.0495911		3.572	0.707626		3.576	0.349998			3.57183	0.424862
3.5795	-0.40102		3.58217	0.299931		3.57833	0.343323		3.57783	-0.00333786		3.58183	0.479221			3.58017	0.604153		3.577	0.21553		3.58067	0.23365		3.57933	0.540733		3.57733	0.645161			3.58133	0.456333		3.581	0.137806		3.57833	0.0286102		3.57867	0.705719		3.58267	0.375271			3.5785	0.41151
3.58617	-0.379086		3.58883	0.279903		3.585	0.32568		3.5845	0.0343323		3.5885	0.458717			3.58683	0.60606		3.58367	0.214577		3.58733	0.212669		3.586	0.52166		3.584	0.648499			3.588	0.436306		3.58767	0.119686		3.585	0.00810623		3.58533	0.700951		3.58933	0.401974			3.58517	0.392914
3.59283	-0.360012		3.5955	0.261307		3.59167	0.309944		3.59117	0.0729561		3.59517	0.43869			3.5935	0.602245		3.59033	0.213623		3.594	0.192642		3.59267	0.50211		3.59067	0.647545			3.59467	0.415802		3.59433	0.100613		3.59167	-0.0114441		3.592	0.693321		3.596	0.430107			3.59183	0.370026
3.5995	-0.346184		3.60217	0.244141		3.59833	0.294209		3.59783	0.112534		3.60183	0.420094			3.60017	0.593185		3.597	0.211239		3.60067	0.174046		3.59933	0.482559		3.59733	0.641346			3.60133	0.396252		3.601	0.0824928		3.59833	-0.0290871		3.59867	0.681877		3.60267	0.458241			3.5985	0.34523
3.60617	-0.33617		3.60883	0.228882		3.605	0.277519		3.6045	0.151157		3.6085	0.401974			3.60683	0.579357		3.60367	0.208855		3.60733	0.157833		3.606	0.463486		3.604	0.630856			3.608	0.377655		3.60767	0.0653267		3.605	-0.0472069		3.60533	0.667572		3.60933	0.486374			3.60517	0.321388
3.61283	-0.328064		3.6155	0.21553		3.61167	0.261784		3.61117	0.186443		3.61517	0.384808			3.6135	0.561237		3.61033	0.206947		3.614	0.143051		3.61267	0.443935		3.61067	0.617504			3.61467	0.359058		3.61433	0.0491142		3.61167	-0.0653267		3.612	0.651836		3.616	0.514507			3.61183	0.296593
3.6195	-0.323296		3.62217	0.203133		3.61833	0.247955		3.61783	0.217915		3.62183	0.367641			3.62017	0.53978		3.617	0.204563		3.62067	0.130177		3.61933	0.422955		3.61733	0.602245			3.62133	0.341415		3.621	0.0329018		3.61833	-0.0834465		3.61867	0.635624		3.62267	0.54121			3.6185	0.271797
3.62617	-0.321388		3.62883	0.190735		3.625	0.235081		3.6245	0.244617		3.6285	0.350475			3.62683	0.516891		3.62367	0.201225		3.62733	0.118732		3.626	0.402927		3.624	0.585556			3.628	0.324249		3.62767	0.0181198		3.625	-0.0991821		3.62533	0.618458		3.62933	0.565052			3.62517	0.247955
3.63283	-0.321865		3.6355	0.17786		3.63167	0.222683		3.63117	0.267029		3.63517	0.333786			3.6335	0.494003		3.63033	0.196457		3.634	0.108719		3.63267	0.384808		3.63067	0.566006			3.63467	0.308514		3.63433	0.00619888		3.63167	-0.11301		3.632	0.600338		3.636	0.586987			3.63183	0.225544
3.6395	-0.324249		3.64217	0.166416		3.63833	0.211716		3.63783	0.283718		3.64183	0.31805			3.64017	0.472546		3.637	0.191689		3.64067	0.0987053		3.63933	0.369072		3.63733	0.545502			3.64133	0.296116		3.641	-0.00476837		3.63833	-0.124931		3.63867	0.580788		3.64267	0.60606			3.6385	0.204563
3.64617	-0.329971		3.64883	0.156403		3.645	0.201702		3.6445	0.293732		3.6485	0.305176			3.64683	0.452518		3.64367	0.186443		3.64733	0.0891685		3.646	0.353813		3.644	0.524044			3.648	0.287056		3.64767	-0.0157356		3.645	-0.133038		3.64533	0.56076		3.64933	0.620842			3.64517	0.185013
3.65283	-0.340462		3.6555	0.14782		3.65167	0.193596		3.65117	0.298977		3.65517	0.294209			3.6535	0.432491		3.65033	0.181198		3.654	0.0810623		3.65267	0.339031		3.65067	0.501633			3.65467	0.279903		3.65433	-0.0267029		3.65167	-0.13876		3.652	0.539303		3.656	0.631332			3.65183	0.167847
3.6595	-0.353336		3.66217	0.141144		3.65833	0.186443		3.65783	0.298977		3.66183	0.284672			3.66017	0.413895		3.657	0.175476		3.66067	0.0743866		3.65933	0.326157		3.65733	0.478745			3.66133	0.274658		3.661	-0.0376701		3.65833	-0.144005		3.65867	0.516415		3.66267	0.636101			3.6585	0.152588
3.66617	-0.367165		3.66883	0.136375		3.665	0.179768		3.6645	0.295639		3.6685	0.276566			3.66683	0.395775		3.66367	0.170231		3.66733	0.0691414		3.666	0.316143		3.664	0.455379			3.668	0.270844		3.66767	-0.0491142		3.665	-0.148773		3.66533	0.49305		3.66933	0.638008			3.66517	0.138283
3.67283	-0.382423		3.6755	0.132561		3.67167	0.174522		3.67117	0.288486		3.67517	0.268936			3.6735	0.378609		3.67033	0.166893		3.674	0.0634193		3.67267	0.307083		3.67067	0.432968			3.67467	0.267029		3.67433	-0.0610352		3.67167	-0.154018		3.672	0.471115		3.676	0.636578			3.67183	0.126362
3.6795	-0.39959		3.68217	0.128269		3.67833	0.171185		3.67783	0.277996		3.68183	0.261784			3.68017	0.361443		3.677	0.164986		3.68067	0.0581741		3.67933	0.2985		3.67733	0.411987			3.68133	0.263214		3.681	-0.0724792		3.67833	-0.160694		3.67867	0.451088		3.68267	0.63324			3.6785	0.117302
3.68617	-0.417233		3.68883	0.123501		3.685	0.168324		3.6845	0.265598		3.6885	0.255108			3.68683	0.344276		3.68367	0.164986		3.68733	0.0519753		3.686	0.291824		3.684	0.393391			3.688	0.257015		3.68767	-0.0834465		3.685	-0.168324		3.68533	0.432968		3.68933	0.627041			3.68517	0.108719
3.69283	-0.433445		3.6955	0.119686		3.69167	0.166416		3.69117	0.250816		3.69517	0.248432			3.6935	0.328064		3.69033	0.165939		3.694	0.0452995		3.69267	0.286579		3.69067	0.376701			3.69467	0.25034		3.69433	-0.0939369		3.69167	-0.176907		3.692	0.417709		3.696	0.61655			3.69183	0.099659
3.6995	-0.449657		3.70217	0.116825		3.69833	0.163078		3.69783	0.233173		3.70183	0.24128			3.70017	0.313282		3.697	0.16737		3.70067	0.0376701		3.69933	0.28038		3.69733	0.360966			3.70133	0.243187		3.701	-0.103951		3.69833	-0.18549		3.69867	0.405788		3.70267	0.602722			3.6985	0.0910759
3.70617	-0.466824		3.70883	0.113964		3.705	0.160217		3.7045	0.213623		3.7085	0.235558			3.70683	0.299454		3.70367	0.170708		3.70733	0.0295639		3.706	0.273705		3.704	0.346184			3.708	0.236988		3.70767	-0.113487		3.705	-0.19455		3.70533	0.395775		3.70933	0.585556			3.70517	0.0839233
3.71283	-0.48399		3.7155	0.11158		3.71167	0.156879		3.71117	0.191212		3.71517	0.230789			3.7135	0.287533		3.71033	0.173569		3.714	0.0224113		3.71267	0.267506		3.71067	0.333786			3.71467	0.231266		3.71433	-0.123501		3.71167	-0.202179		3.712	0.386715		3.716	0.564098			3.71183	0.0767708
3.7195	-0.500679		3.72217	0.108719		3.71833	0.153065		3.71783	0.168324		3.72183	0.226974			3.72017	0.276089		3.717	0.176907		3.72067	0.0152588		3.71933	0.263214		3.71733	0.322342			3.72133	0.226498		3.721	-0.133991		3.71833	-0.208855		3.71867	0.379086		3.72267	0.539303			3.7185	0.0696182
3.72617	-0.515938		3.72883	0.105381		3.725	0.148773		3.7245	0.144482		3.7285	0.223637			3.72683	0.266075		3.72367	0.179768		3.72733	0.0100136		3.726	0.259876		3.724	0.311852			3.728	0.22316		3.72767	-0.143051		3.725	-0.213623		3.72533	0.372887		3.72933	0.513077			3.72517	0.0648499
3.73283	-0.530243		3.7355	0.102043		3.73167	0.143528		3.73117	0.120163		3.73517	0.220299			3.7335	0.257015		3.73033	0.184059		3.734	0.00572205		3.73267	0.257492		3.73067	0.301361			3.73467	0.220299		3.73433	-0.151157		3.73167	-0.218391		3.732	0.366211		3.736	0.488281			3.73183	0.061512
3.7395	-0.544071		3.74217	0.0987053		3.73833	0.138283		3.73783	0.0977516		3.74183	0.216961			3.74017	0.249386		3.737	0.187397		3.74067	0.00143051		3.73933	0.256062		3.73733	0.291348			3.74133	0.216484		3.741	-0.15831		3.73833	-0.22316		3.73867	0.359058		3.74267	0.46587			3.7385	0.058651
3.74617	-0.556946		3.74883	0.0958443		3.745	0.133038		3.7445	0.0767708		3.7485	0.214577			3.74683	0.24271		3.74367	0.189781		3.74733	-0.00333786		3.746	0.254154		3.744	0.282764			3.748	0.212669		3.74767	-0.165939		3.745	-0.227451		3.74533	0.352383		3.74933	0.446796			3.74517	0.0567436
3.75283	-0.567436		3.7555	0.0925064		3.75167	0.127792		3.75117	0.058651		3.75517	0.212193			3.7535	0.236034		3.75033	0.192165		3.754	-0.00810623		3.75267	0.250816		3.75067	0.275612			3.75467	0.208855		3.75433	-0.174999		3.75167	-0.232697		3.752	0.34523		3.756	0.42963			3.75183	0.0567436
3.7595	-0.576973		3.76217	0.0901222		3.75833	0.122547		3.75783	0.0424385		3.76183	0.210285			3.76017	0.229836		3.757	0.195503		3.76067	-0.0123978		3.75933	0.246525		3.75733	0.269413			3.76133	0.205517		3.761	-0.183105		3.75833	-0.238419		3.75867	0.337124		3.76267	0.413895			3.7585	0.0572205
3.76617	-0.585556		3.76883	0.0891685		3.765	0.117779		3.7645	0.0286102		3.7685	0.208378			3.76683	0.225544		3.76367	0.198841		3.76733	-0.0166893		3.766	0.24128		3.764	0.265121			3.768	0.202656		3.76767	-0.190735		3.765	-0.245094		3.76533	0.329494		3.76933	0.398636			3.76517	0.0567436
3.77283	-0.594139		3.7755	0.087738		3.77167	0.114918		3.77117	0.0162125		3.77517	0.206947			3.7735	0.222206		3.77033	0.202656		3.774	-0.0209808		3.77267	0.235558		3.77067	0.261784			3.77467	0.200272		3.77433	-0.197411		3.77167	-0.250816		3.772	0.325203		3.776	0.3829			3.77183	0.0548363
3.7795	-0.601292		3.78217	0.0858307		3.77833	0.11301		3.77783	0.00476837		3.78183	0.20504			3.78017	0.218868		3.777	0.20647		3.78067	-0.0247955		3.77933	0.231266		3.77733	0.258446			3.78133	0.196934		3.781	-0.203609		3.77833	-0.256062		3.77867	0.323296		3.78267	0.366688			3.7785	0.0519753
3.78617	-0.607491		3.78883	0.082016		3.785	0.110626		3.7845	-0.00619888		3.7885	0.202179			3.78683	0.215054		3.78367	0.208855		3.78733	-0.0281334		3.786	0.228405		3.784	0.256062			3.788	0.192165		3.78767	-0.208855		3.785	-0.26083		3.78533	0.322819		3.78933	0.350952			3.78517	0.0481606
3.79283	-0.613213		3.7955	0.0786781		3.79167	0.109673		3.79117	-0.0181198		3.79517	0.198364			3.7935	0.211716		3.79033	0.208855		3.794	-0.0309944		3.79267	0.226974		3.79067	0.253201			3.79467	0.188351		3.79433	-0.212193		3.79167	-0.263691		3.792	0.323296		3.796	0.335693			3.79183	0.0429153
3.7995	-0.618935		3.80217	0.0748634		3.79833	0.110149		3.79783	-0.0295639		3.80183	0.195503			3.80017	0.208855		3.797	0.20647		3.80067	-0.0338554		3.79933	0.226498		3.79733	0.248909			3.80133	0.184059		3.801	-0.216484		3.79833	-0.267029		3.79867	0.323772		3.80267	0.320435			3.7985	0.0376701
3.80617	-0.623703		3.80883	0.0710487		3.805	0.11158		3.8045	-0.0391006		3.8085	0.192642			3.80683	0.20647		3.80367	0.201225		3.80733	-0.0371933		3.806	0.226021		3.804	0.243187			3.808	0.178814		3.80767	-0.221252		3.805	-0.26989		3.80533	0.323296		3.80933	0.307083			3.80517	0.0329018
3.81283	-0.629425		3.8155	0.067234		3.81167	0.110626		3.81117	-0.0476837		3.81517	0.189304			3.8135	0.204086		3.81033	0.193119		3.814	-0.0395775		3.81267	0.22459		3.81067	0.237942			3.81467	0.173569		3.81433	-0.226974		3.81167	-0.271797		3.812	0.320435		3.816	0.297546			3.81183	0.0290871
3.8195	-0.634193		3.82217	0.0634193		3.81833	0.108719		3.81783	-0.0572205		3.82183	0.18549			3.82017	0.201225		3.817	0.184059		3.82067	-0.0414848		3.81933	0.221252		3.81733	0.233173			3.82133	0.169754		3.821	-0.233173		3.81833	-0.273705		3.81867	0.315189		3.82267	0.290871			3.8185	0.0247955
3.82617	-0.638485		3.82883	0.0596046		3.825	0.106335		3.8245	-0.0662804		3.8285	0.182152			3.82683	0.198364		3.82367	0.174999		3.82733	-0.0424385		3.826	0.216484		3.824	0.228405			3.828	0.168324		3.82767	-0.239849		3.825	-0.275135		3.82533	0.308514		3.82933	0.285149			3.82517	0.0200272
3.83283	-0.642776		3.8355	0.0562668		3.83167	0.103474		3.83117	-0.0729561		3.83517	0.180244			3.8335	0.19598		3.83033	0.16737		3.834	-0.0443459		3.83267	0.211239		3.83067	0.22316			3.83467	0.166416		3.83433	-0.247478		3.83167	-0.275612		3.832	0.303268		3.836	0.28038			3.83183	0.0152588
3.8395	-0.647545		3.84217	0.0543594		3.83833	0.0987053		3.83783	-0.0786781		3.84183	0.17786			3.84017	0.192165		3.837	0.161171		3.84067	-0.0476837		3.83933	0.207424		3.83733	0.219345			3.84133	0.163555		3.841	-0.255585		3.83833	-0.275135		3.83867	0.2985		3.84267	0.276566			3.8385	0.0104904
3.84617	-0.652313		3.84883	0.0529289		3.845	0.0939369		3.8445	-0.084877		3.8485	0.174522			3.84683	0.188351		3.84367	0.154495		3.84733	-0.0510216		3.846	0.203133		3.844	0.217438			3.848	0.160694		3.84767	-0.263214		3.845	-0.274658		3.84533	0.295162		3.84933	0.273228			3.84517	0.00715256
3.85283	-0.656605		3.8555	0.0510216		3.85167	0.0905991		3.85117	-0.0905991		3.85517	0.171661			3.8535	0.184059		3.85033	0.146389		3.854	-0.0543594		3.85267	0.199318		3.85067	0.216007			3.85467	0.157833		3.85433	-0.26989		3.85167	-0.274181		3.852	0.292778		3.856	0.270367			3.85183	0.00476837
3.8595	-0.660419		3.86217	0.0486374		3.85833	0.0896454		3.85783	-0.0953674		3.86183	0.167847			3.86017	0.179291		3.857	0.136852		3.86067	-0.0576973		3.85933	0.196934		3.85733	0.215054			3.86133	0.155926		3.861	-0.276089		3.85833	-0.274181		3.85867	0.290871		3.86267	0.266075			3.8585	0.0038147
3.86617	-0.664711		3.86883	0.0472069		3.865	0.0882149		3.8645	-0.0987053		3.8685	0.164032			3.86683	0.174999		3.86367	0.125885		3.86733	-0.0610352		3.866	0.196457		3.864	0.215054			3.868	0.153065		3.86767	-0.282288		3.865	-0.273705		3.86533	0.288486		3.86933	0.261307			3.86517	0.00333786
3.87283	-0.668526		3.8755	0.0452995		3.87167	0.0867844		3.87117	-0.104904		3.87517	0.15974			3.8735	0.171661		3.87033	0.11301		3.874	-0.0619888		3.87267	0.196934		3.87067	0.21553			3.87467	0.149727		3.87433	-0.288486		3.87167	-0.273705		3.872	0.284195		3.876	0.257015			3.87183	0.00333786
3.8795	-0.672817		3.88217	0.0419617		3.87833	0.084877		3.87783	-0.11301		3.88183	0.155926			3.88017	0.169754		3.877	0.099659		3.88067	-0.061512		3.87933	0.196457		3.87733	0.21553			3.88133	0.146389		3.881	-0.294685		3.87833	-0.273705		3.87867	0.27895		3.88267	0.252247			3.8785	0.00238419
3.88617	-0.677109		3.88883	0.0371933		3.885	0.0824928		3.8845	-0.121593		3.8885	0.152588			3.88683	0.166893		3.88367	0.0882149		3.88733	-0.0610352		3.886	0.195026		3.884	0.214577			3.888	0.144958		3.88767	-0.299931		3.885	-0.274658		3.88533	0.273228		3.88933	0.247478			3.88517	0.000476837
3.89283	-0.682354		3.8955	0.0329018		3.89167	0.079155		3.89117	-0.129223		3.89517	0.149727			3.8935	0.163555		3.89033	0.0777245		3.894	-0.0624657		3.89267	0.193596		3.89067	0.213146			3.89467	0.144005		3.89433	-0.304222		3.89167	-0.275612		3.892	0.268459		3.896	0.241756			3.89183	-0.00143051
3.8995	-0.686169		3.90217	0.0305176		3.89833	0.0739098		3.89783	-0.135899		3.90183	0.14782			3.90017	0.159264		3.897	0.0686646		3.90067	-0.0653267		3.89933	0.192642		3.89733	0.211716			3.90133	0.143051		3.901	-0.308037		3.89833	-0.276089		3.89867	0.264168		3.90267	0.236511			3.8985	-0.00286102
3.90617	-0.688553		3.90883	0.0286102		3.905	0.0691414		3.9045	-0.141621		3.9085	0.146389			3.90683	0.154972		3.90367	0.0600815		3.90733	-0.0696182		3.906	0.190258		3.904	0.210285			3.908	0.142097		3.90767	-0.311852		3.905	-0.276566		3.90533	0.260353		3.90933	0.233173			3.90517	-0.00429153
3.91283	-0.689507		3.9155	0.0267029		3.91167	0.064373		3.91117	-0.145435		3.91517	0.144482			3.9135	0.150681		3.91033	0.0524521		3.914	-0.0739098		3.91267	0.187397		3.91067	0.208378			3.91467	0.141621		3.91433	-0.314236		3.91167	-0.277042		3.912	0.259399		3.916	0.231266			3.91183	-0.00524521
3.9195	-0.69046		3.92217	0.0252724		3.91833	0.061512		3.91783	-0.148296		3.92183	0.142097			3.92017	0.146866		3.917	0.0443459		3.92067	-0.0782013		3.91933	0.184536		3.91733	0.205994			3.92133	0.141144		3.921	-0.316143		3.91833	-0.277519		3.91867	0.259876		3.92267	0.231266			3.9185	-0.00524521
3.92617	-0.691414		3.92883	0.0247955		3.925	0.0581741		3.9245	-0.150681		3.9285	0.140667			3.92683	0.144005		3.92367	0.0352859		3.92733	-0.082016		3.926	0.183582		3.924	0.203133			3.928	0.140667		3.92767	-0.318527		3.925	-0.277519		3.92533	0.260353		3.92933	0.230312			3.92517	-0.00476837
3.93283	-0.692844		3.9355	0.0238419		3.93167	0.0553131		3.93117	-0.153542		3.93517	0.139713			3.9335	0.141144		3.93033	0.0267029		3.934	-0.0853539		3.93267	0.183105		3.93067	0.199795			3.93467	0.139713		3.93433	-0.323772		3.93167	-0.277042		3.932	0.259876		3.936	0.227928			3.93183	-0.00572205
3.9395	-0.696182		3.94217	0.0228882		3.93833	0.0529289		3.93783	-0.157833		3.94183	0.139236			3.94017	0.13876		3.937	0.0200272		3.94067	-0.0867844		3.93933	0.183105		3.93733	0.19598			3.94133	0.138283		3.941	-0.330448		3.93833	-0.277519		3.93867	0.257492		3.94267	0.224113			3.9385	-0.00762939
3.94617	-0.700474		3.94883	0.0224113		3.945	0.0510216		3.9445	-0.163555		3.9485	0.139236			3.94683	0.137329		3.94367	0.0152588		3.94733	-0.087738		3.946	0.182629		3.944	0.191689			3.948	0.137329		3.94767	-0.335217		3.945	-0.277996		3.94533	0.255108		3.94933	0.217915			3.94517	-0.00953674
3.95283	-0.705719		3.9555	0.023365		3.95167	0.0495911		3.95117	-0.170231		3.95517	0.139713			3.9535	0.135422		3.95033	0.00953674		3.954	-0.0891685		3.95267	0.182152		3.95067	0.186443			3.95467	0.137329		3.95433	-0.340462		3.95167	-0.278473		3.952	0.25177		3.956	0.211716			3.95183	-0.0104904
3.9595	-0.709534		3.96217	0.0238419		3.95833	0.0472069		3.95783	-0.175476		3.96183	0.139713			3.96017	0.132084		3.957	0.00286102		3.96067	-0.0905991		3.95933	0.181198		3.95733	0.181675			3.96133	0.137329		3.961	-0.347137		3.95833	-0.27895		3.95867	0.247955		3.96267	0.205517			3.9585	-0.0123978
3.96617	-0.712395		3.96883	0.0228882		3.965	0.0452995		3.9645	-0.179768		3.9685	0.137806			3.96683	0.128746		3.96367	-0.0038147		3.96733	-0.0925064		3.966	0.179291		3.964	0.178814			3.968	0.136852		3.96767	-0.35429		3.965	-0.279427		3.96533	0.244617		3.96933	0.201225			3.96517	-0.0138283
3.97283	-0.713348		3.9755	0.0214577		3.97167	0.0443459		3.97117	-0.183105		3.97517	0.134468			3.9735	0.127792		3.97033	-0.0100136		3.974	-0.0944138		3.97267	0.175476		3.97067	0.17643			3.97467	0.135899		3.97433	-0.359535		3.97167	-0.279427		3.972	0.24271		3.976	0.198364			3.97183	-0.014782
3.9795	-0.713348		3.98217	0.0200272		3.97833	0.043869		3.97783	-0.18549		3.98183	0.13113			3.98017	0.128269		3.977	-0.0157356		3.98067	-0.0972748		3.97933	0.171185		3.97733	0.174522			3.98133	0.133991		3.981	-0.362873		3.97833	-0.279427		3.97867	0.242233		3.98267	0.19598			3.9785	-0.014782
3.98617	-0.713825		3.98883	0.017643		3.985	0.0433922		3.9845	-0.186443		3.9885	0.128269			3.98683	0.128269		3.98367	-0.0209808		3.98733	-0.100136		3.986	0.167847		3.984	0.173092			3.988	0.132561		3.98767	-0.366688		3.985	-0.279427		3.98533	0.242233		3.98933	0.194073			3.98517	-0.0152588
3.99283	-0.715733		3.9955	0.0138283		3.99167	0.0429153		3.99117	-0.187397		3.99517	0.125885			3.9935	0.127316		3.99033	-0.0238419		3.994	-0.10252		3.99267	0.165939		3.99067	0.171661			3.99467	0.130177		3.99433	-0.370026		3.99167	-0.281334		3.992	0.242233		3.996	0.190735			3.99183	-0.0166893
3.9995	-0.718594		4.00217	0.0100136		3.99833	0.043869		3.99783	-0.189781		4.00183	0.125408			4.00017	0.126362		3.997	-0.0238419		4.00067	-0.104904		3.99933	0.164032		3.99733	0.1688			4.00133	0.127316		4.001	-0.371933		3.99833	-0.284672		3.99867	0.24128		4.00267	0.18692			3.9985	-0.0185966
4.00617	-0.721455		4.00883	0.00762939		4.005	0.0452995		4.0045	-0.192642		4.0085	0.124931			4.00683	0.125408		4.00367	-0.0219345		4.00733	-0.106812		4.006	0.162601		4.004	0.165462			4.008	0.124454		4.00767	-0.371456		4.005	-0.288486		4.00533	0.240326		4.00933	0.183105			4.00517	-0.020504
4.01283	-0.723839		4.0155	0.00667572		4.01167	0.0472069		4.01117	-0.196457		4.01517	0.124931			4.0135	0.124931		4.01033	-0.0195503		4.014	-0.108719		4.01267	0.163555		4.01067	0.161648			4.01467	0.123024		4.01433	-0.371933		4.01167	-0.290394		4.012	0.238895		4.016	0.179768			4.01183	-0.0219345
4.0195	-0.726223		4.02217	0.00667572		4.01833	0.0486374		4.01783	-0.201225		4.02183	0.124931			4.02017	0.122547		4.017	-0.0200272		4.02067	-0.109673		4.01933	0.165939		4.01733	0.156403			4.02133	0.122547		4.021	-0.373363		4.01833	-0.291348		4.01867	0.236511		4.02267	0.17786			4.0185	-0.0219345
4.02617	-0.728607		4.02883	0.00667572		4.025	0.0500679		4.0245	-0.205517		4.0285	0.124931			4.02683	0.120163		4.02367	-0.0214577		4.02733	-0.111103		4.026	0.168324		4.024	0.151634			4.028	0.122547		4.02767	-0.374794		4.025	-0.292778		4.02533	0.234127		4.02933	0.175953			4.02517	-0.0209808
4.03283	-0.730991		4.0355	0.00715256		4.03167	0.0519753		4.03117	-0.208855		4.03517	0.124454			4.0335	0.118256		4.03033	-0.0228882		4.034	-0.113487		4.03267	0.16737		4.03067	0.148296			4.03467	0.12207		4.03433	-0.375271		4.03167	-0.294209		4.032	0.23222		4.036	0.174999			4.03183	-0.0200272
4.0395	-0.732899		4.04217	0.00858307		4.03833	0.0534058		4.03783	-0.211716		4.04183	0.123024			4.04017	0.116825		4.037	-0.0257492		4.04067	-0.116348		4.03933	0.165462		4.03733	0.146866			4.04133	0.12207		4.041	-0.377655		4.03833	-0.295162		4.03867	0.231266		4.04267	0.173092			4.0385	-0.0190735
4.04617	-0.734806		4.04883	0.00905991		4.045	0.0534058		4.0445	-0.2141		4.0485	0.12207			4.04683	0.115395		4.04367	-0.0290871		4.04733	-0.118256		4.046	0.164032		4.044	0.145912			4.048	0.12207		4.04767	-0.382423		4.045	-0.296116		4.04533	0.229359		4.04933	0.169754			4.04517	-0.0181198
4.05283	-0.73719		4.0555	0.00858307		4.05167	0.0510216		4.05117	-0.21553		4.05517	0.121593			4.0535	0.113487		4.05033	-0.0319481		4.054	-0.120163		4.05267	0.163078		4.05067	0.145435			4.05467	0.123024		4.05433	-0.386715		4.05167	-0.298023		4.052	0.227928		4.056	0.166416			4.05183	-0.0181198
4.0595	-0.738621		4.06217	0.00762939		4.05833	0.0486374		4.05783	-0.216007		4.06183	0.12064			4.06017	0.111103		4.057	-0.0329018		4.06067	-0.121593		4.05933	0.161171		4.05733	0.145912			4.06133	0.123978		4.061	-0.391006		4.05833	-0.300884		4.05867	0.226021		4.06267	0.163555			4.0585	-0.0200272
4.06617	-0.739098		4.06883	0.00715256		4.065	0.0462532		4.0645	-0.216484		4.0685	0.119209			4.06683	0.110626		4.06367	-0.0329018		4.06733	-0.123978		4.066	0.15974		4.064	0.146389			4.068	0.125408		4.06767	-0.394821		4.065	-0.303745		4.06533	0.22459		4.06933	0.162125			4.06517	-0.023365
4.07283	-0.738621		4.0755	0.00715256		4.07167	0.0443459		4.07117	-0.217438		4.07517	0.116825			4.0735	0.110149		4.07033	-0.0324249		4.074	-0.125885		4.07267	0.160217		4.07067	0.145912			4.07467	0.127316		4.07433	-0.397682		4.07167	-0.305176		4.072	0.22459		4.076	0.160217			4.07183	-0.0257492
4.0795	-0.738621		4.08217	0.00762939		4.07833	0.0424385		4.07783	-0.219345		4.08183	0.115395			4.08017	0.110626		4.077	-0.0319481		4.08067	-0.126362		4.07933	0.160694		4.07733	0.144482			4.08133	0.129223		4.081	-0.398636		4.07833	-0.305176		4.07867	0.22459		4.08267	0.157833			4.0785	-0.0276566
4.08617	-0.739098		4.08883	0.00810623		4.085	0.0419617		4.0845	-0.220776		4.0885	0.114918			4.08683	0.110149		4.08367	-0.0305176		4.08733	-0.126839		4.086	0.161648		4.084	0.143528			4.088	0.131607		4.08767	-0.397682		4.085	-0.304699		4.08533	0.224113		4.08933	0.155926			4.08517	-0.0290871
4.09283	-0.739098		4.0955	0.00905991		4.09167	0.0414848		4.09117	-0.222683		4.09517	0.113964			4.0935	0.110149		4.09033	-0.0295639		4.094	-0.127792		4.09267	0.161171		4.09067	0.142097			4.09467	0.132561		4.09433	-0.395775		4.09167	-0.304699		4.092	0.224113		4.096	0.154495			4.09183	-0.0305176
4.0995	-0.740051		4.10217	0.0104904		4.09833	0.0414848		4.09783	-0.224113		4.10183	0.112534			4.10017	0.110149		4.097	-0.0295639		4.10067	-0.128269		4.09933	0.160217		4.09733	0.141621			4.10133	0.132561		4.101	-0.392437		4.09833	-0.304222		4.09867	0.22459		4.10267	0.153542			4.0985	-0.0305176
4.10617	-0.741959		4.10883	0.0114441		4.105	0.0414848		4.1045	-0.225067		4.1085	0.111103			4.10683	0.109673		4.10367	-0.0290871		4.10733	-0.128746		4.106	0.158787		4.104	0.141144			4.108	0.133038		4.10767	-0.388145		4.105	-0.304222		4.10533	0.225067		4.10933	0.151634			4.10517	-0.0295639
4.11283	-0.745296		4.1155	0.0109673		4.11167	0.041008		4.11117	-0.22459		4.11517	0.110626			4.1135	0.108719		4.11033	-0.0290871		4.114	-0.1297		4.11267	0.156879		4.11067	0.140667			4.11467	0.133038		4.11433	-0.383377		4.11167	-0.303745		4.112	0.22459		4.116	0.149727			4.11183	-0.0290871
4.1195	-0.749111		4.12217	0.00953674		4.11833	0.0400543		4.11783	-0.22459		4.12183	0.110149			4.12017	0.107765		4.117	-0.0295639		4.12067	-0.131607		4.11933	0.156403		4.11733	0.14019			4.12133	0.133038		4.121	-0.379562		4.11833	-0.304699		4.11867	0.22316		4.12267	0.148296			4.1185	-0.0286102
4.12617	-0.752449		4.12883	0.00810623		4.125	0.0395775		4.1245	-0.225067		4.1285	0.109673			4.12683	0.106335		4.12367	-0.0309944		4.12733	-0.133991		4.126	0.157356		4.124	0.13876			4.128	0.132084		4.12767	-0.376701		4.125	-0.30756		4.12533	0.222683		4.12933	0.14782			4.12517	-0.0276566
4.13283	-0.755787		4.1355	0.00619888		4.13167	0.0405312		4.13117	-0.226021		4.13517	0.108719			4.1335	0.105381		4.13033	-0.0314713		4.134	-0.135899		4.13267	0.15831		4.13067	0.136375			4.13467	0.130653		4.13433	-0.374317		4.13167	-0.309944		4.132	0.221729		4.136	0.146389			4.13183	-0.026226
4.1395	-0.758171		4.14217	0.00429153		4.13833	0.0414848		4.13783	-0.228405		4.14183	0.108719			4.14017	0.105381		4.137	-0.0314713		4.14067	-0.136852		4.13933	0.159264		4.13733	0.133038			4.14133	0.1297		4.141	-0.372887		4.13833	-0.311375		4.13867	0.221729		4.14267	0.144005			4.1385	-0.0257492
4.14617	-0.760078		4.14883	0.00286102		4.145	0.0419617		4.1445	-0.231743		4.1485	0.108242			4.14683	0.106335		4.14367	-0.0305176		4.14733	-0.135899		4.146	0.160217		4.144	0.130177			4.148	0.130177		4.14767	-0.371933		4.145	-0.312328		4.14533	0.222683		4.14933	0.141621			4.14517	-0.026226
4.15283	-0.760555		4.1555	0.00238419		4.15167	0.0414848		4.15117	-0.235558		4.15517	0.106335			4.1535	0.108719		4.15033	-0.0281334		4.154	-0.133514		4.15267	0.160694		4.15067	0.129223			4.15467	0.13113		4.15433	-0.372887		4.15167	-0.312805		4.152	0.224113		4.156	0.140667			4.15183	-0.026226
4.1595	-0.761032		4.16217	0.00238419		4.15833	0.041008		4.15783	-0.238419		4.16183	0.103474			4.16017	0.110626		4.157	-0.0252724		4.16067	-0.13113		4.15933	0.15974		4.15733	0.129223			4.16133	0.13113		4.161	-0.37384		4.15833	-0.312328		4.15867	0.224113		4.16267	0.140667			4.1585	-0.0252724
4.16617	-0.761986		4.16883	0.00286102		4.165	0.0395775		4.1645	-0.240803		4.1685	0.101089			4.16683	0.112057		4.16367	-0.0214577		4.16733	-0.130177		4.166	0.15831		4.164	0.1297			4.168	0.131607		4.16767	-0.374317		4.165	-0.310421		4.16533	0.222683		4.16933	0.14019			4.16517	-0.0247955
4.17283	-0.76437		4.1755	0.00476837		4.17167	0.0386238		4.17117	-0.242233		4.17517	0.100136			4.1735	0.112057		4.17033	-0.0185966		4.174	-0.1297		4.17267	0.156403		4.17067	0.130177			4.17467	0.132561		4.17433	-0.374794		4.17167	-0.30899		4.172	0.219822		4.176	0.139713			4.17183	-0.0247955
4.1795	-0.766277		4.18217	0.00715256		4.17833	0.0391006		4.17783	-0.244141		4.18183	0.101089			4.18017	0.111103		4.177	-0.0171661		4.18067	-0.130177		4.17933	0.155449		4.17733	0.13113			4.18133	0.133514		4.181	-0.375748		4.17833	-0.308037		4.17867	0.217915		4.18267	0.13876			4.1785	-0.0243187
4.18617	-0.767231		4.18883	0.00953674		4.185	0.041008		4.1845	-0.246048		4.1885	0.10252			4.18683	0.108719		4.18367	-0.0185966		4.18733	-0.130653		4.186	0.154972		4.184	0.132084			4.188	0.133514		4.18767	-0.378132		4.185	-0.30756		4.18533	0.21553		4.18933	0.137806			4.18517	-0.023365
4.19283	-0.766277		4.1955	0.0109673		4.19167	0.043869		4.19117	-0.247955		4.19517	0.104427			4.1935	0.105381		4.19033	-0.0209808		4.194	-0.13113		4.19267	0.154972		4.19067	0.131607			4.19467	0.133514		4.19433	-0.380039		4.19167	-0.307083		4.192	0.213623		4.196	0.135422			4.19183	-0.0228882
4.1995	-0.764847		4.20217	0.0114441		4.19833	0.0462532		4.19783	-0.248909		4.20183	0.104904			4.20017	0.103474		4.197	-0.023365		4.20067	-0.130653		4.19933	0.155449		4.19733	0.130653			4.20133	0.134468		4.201	-0.381947		4.19833	-0.307083		4.19867	0.213146		4.20267	0.133514			4.1985	-0.0243187
4.20617	-0.762463		4.20883	0.0128746		4.205	0.0486374		4.2045	-0.249386		4.2085	0.105858			4.20683	0.103474		4.20367	-0.0257492		4.20733	-0.128269		4.206	0.155926		4.204	0.130177			4.208	0.136375		4.20767	-0.385284		4.205	-0.307083		4.20533	0.21553		4.20933	0.132084			4.20517	-0.0271797
4.21283	-0.759125		4.2155	0.0133514		4.21167	0.0510216		4.21117	-0.249386		4.21517	0.105858			4.2135	0.104904		4.21033	-0.0286102		4.214	-0.124931		4.21267	0.155926		4.21067	0.1297			4.21467	0.138283		4.21433	-0.388622		4.21167	-0.305653		4.212	0.217915		4.216	0.130177			4.21183	-0.0300407
4.2195	-0.756264		4.22217	0.0133514		4.21833	0.0519753		4.21783	-0.248432		4.22183	0.104427			4.22017	0.105381		4.217	-0.0309944		4.22067	-0.121117		4.21933	0.156879		4.21733	0.127792			4.22133	0.139236		4.221	-0.391006		4.21833	-0.303745		4.21867	0.219822		4.22267	0.128269			4.2185	-0.0314713
4.22617	-0.754833		4.22883	0.0138283		4.225	0.0524521		4.2245	-0.247002		4.2285	0.101566			4.22683	0.105381		4.22367	-0.0319481		4.22733	-0.119209		4.226	0.158787		4.224	0.125408			4.228	0.139236		4.22767	-0.392914		4.225	-0.302315		4.22533	0.220299		4.22933	0.125885			4.22517	-0.0319481
4.23283	-0.754833		4.2355	0.0157356		4.23167	0.0519753		4.23117	-0.245571		4.23517	0.0991821			4.2335	0.105381		4.23033	-0.0314713		4.234	-0.119209		4.23267	0.160694		4.23067	0.123978			4.23467	0.13876		4.23433	-0.395775		4.23167	-0.300884		4.232	0.220299		4.236	0.125408			4.23183	-0.0333786
4.2395	-0.756264		4.24217	0.0185966		4.23833	0.0519753		4.23783	-0.245094		4.24183	0.0987053			4.24017	0.104427		4.237	-0.0305176		4.24067	-0.119686		4.23933	0.161648		4.23733	0.123024			4.24133	0.138283		4.241	-0.39959		4.23833	-0.299454		4.23867	0.220299		4.24267	0.126362			4.2385	-0.0333786
4.24617	-0.757694		4.24883	0.0209808		4.245	0.0529289		4.2445	-0.245094		4.2485	0.0991821			4.24683	0.102043		4.24367	-0.0300407		4.24733	-0.119686		4.246	0.163555		4.244	0.12207			4.248	0.13876		4.24767	-0.404835		4.245	-0.298023		4.24533	0.220776		4.24933	0.128269			4.24517	-0.0324249
4.25283	-0.759125		4.2555	0.0219345		4.25167	0.0534058		4.25117	-0.245571		4.25517	0.099659			4.2535	0.0991821		4.25033	-0.0295639		4.254	-0.119209		4.25267	0.166893		4.25067	0.119686			4.25467	0.13876		4.25433	-0.412464		4.25167	-0.296593		4.252	0.221252		4.256	0.130653			4.25183	-0.0300407
4.2595	-0.760555		4.26217	0.0228882		4.25833	0.0543594		4.25783	-0.245094		4.26183	0.101089			4.26017	0.0972748		4.257	-0.0281334		4.26067	-0.119209		4.25933	0.170708		4.25733	0.118256			4.26133	0.13876		4.261	-0.421524		4.25833	-0.295162		4.25867	0.221729		4.26267	0.133514			4.2585	-0.0281334
4.26617	-0.761986		4.26883	0.0243187		4.265	0.0557899		4.2645	-0.244617		4.2685	0.103951			4.26683	0.0972748		4.26367	-0.0257492		4.26733	-0.118256		4.266	0.173569		4.264	0.117779			4.268	0.139236		4.26767	-0.430107		4.265	-0.294685		4.26533	0.221729		4.26933	0.135899			4.26517	-0.0271797
4.27283	-0.761509		4.2755	0.0252724		4.27167	0.0591278		4.27117	-0.244141		4.27517	0.106812			4.2735	0.0991821		4.27033	-0.0243187		4.274	-0.116825		4.27267	0.17643		4.27067	0.116825			4.27467	0.14019		4.27433	-0.438213		4.27167	-0.294209		4.272	0.222683		4.276	0.135899			4.27183	-0.0252724
4.2795	-0.759602		4.28217	0.0271797		4.27833	0.0624657		4.27783	-0.244617		4.28183	0.110149			4.28017	0.101566		4.277	-0.023365		4.28067	-0.115395		4.27933	0.178814		4.27733	0.114918			4.28133	0.140667		4.281	-0.44632		4.27833	-0.294209		4.27867	0.223637		4.28267	0.133514			4.2785	-0.023365
4.28617	-0.758648		4.28883	0.0300407		4.285	0.0658035		4.2845	-0.244617		4.2885	0.112057			4.28683	0.104427		4.28367	-0.0214577		4.28733	-0.115871		4.286	0.180244		4.284	0.114441			4.288	0.140667		4.28767	-0.452995		4.285	-0.293732		4.28533	0.224113		4.28933	0.130653			4.28517	-0.0214577
4.29283	-0.757694		4.2955	0.0333786		4.29167	0.067234		4.29117	-0.244617		4.29517	0.113487			4.2935	0.107288		4.29033	-0.0200272		4.294	-0.117302		4.29267	0.181198		4.29067	0.115871			4.29467	0.141144		4.29433	-0.459194		4.29167	-0.293255		4.292	0.22459		4.296	0.128269			4.29183	-0.0195503
4.2995	-0.756741		4.30217	0.0371933		4.29833	0.0677109		4.29783	-0.244617		4.30183	0.114441			4.30017	0.110149		4.297	-0.0209808		4.30067	-0.118256		4.29933	0.181198		4.29733	0.118256			4.30133	0.141621		4.301	-0.465393		4.29833	-0.293732		4.29867	0.226974		4.30267	0.126839			4.2985	-0.0195503
4.30617	-0.754833		4.30883	0.0395775		4.305	0.067234		4.3045	-0.24271		4.3085	0.115395			4.30683	0.112057		4.30367	-0.0238419		4.30733	-0.118732		4.306	0.180721		4.304	0.120163			4.308	0.142574		4.30767	-0.472546		4.305	-0.294209		4.30533	0.231266		4.30933	0.126362			4.30517	-0.0195503
4.31283	-0.754356		4.3155	0.0405312		4.31167	0.0667572		4.31117	-0.240326		4.31517	0.116348			4.3135	0.11301		4.31033	-0.0276566		4.314	-0.118732		4.31267	0.180721		4.31067	0.121593			4.31467	0.143528		4.31433	-0.479698		4.31167	-0.294685		4.312	0.234127		4.316	0.126839			4.31183	-0.0195503
4.3195	-0.75388		4.32217	0.041008		4.31833	0.0658035		4.31783	-0.236511		4.32183	0.117779			4.32017	0.114918		4.317	-0.0309944		4.32067	-0.119209		4.31933	0.182152		4.31733	0.123024			4.32133	0.144005		4.321	-0.485897		4.31833	-0.295162		4.31867	0.236511		4.32267	0.127316			4.3185	-0.0185966
4.32617	-0.753403		4.32883	0.0405312		4.325	0.0638962		4.3245	-0.232697		4.3285	0.119686			4.32683	0.117779		4.32367	-0.0329018		4.32733	-0.119686		4.326	0.184536		4.324	0.124454			4.328	0.144005		4.32767	-0.491619		4.325	-0.29707		4.32533	0.238419		4.32933	0.127316			4.32517	-0.017643
4.33283	-0.751972		4.3355	0.0391006		4.33167	0.061512		4.33117	-0.230312		4.33517	0.121117			4.3335	0.121593		4.33033	-0.0348091		4.334	-0.12064		4.33267	0.186443		4.33067	0.125885			4.33467	0.142574		4.33433	-0.497341		4.33167	-0.297546		4.332	0.24128		4.336	0.126362			4.33183	-0.0162125
4.3395	-0.750065		4.34217	0.0367165		4.33833	0.0591278		4.33783	-0.228405		4.34183	0.12207			4.34017	0.124931		4.337	-0.0343323		4.34067	-0.122547		4.33933	0.188351		4.33733	0.127316			4.34133	0.14019		4.341	-0.503063		4.33833	-0.296116		4.33867	0.244617		4.34267	0.125408			4.3385	-0.0143051
4.34617	-0.749111		4.34883	0.0343323		4.345	0.0576973		4.3445	-0.228882		4.3485	0.123024			4.34683	0.127792		4.34367	-0.0324249		4.34733	-0.123978		4.346	0.189304		4.344	0.130177			4.348	0.138283		4.34767	-0.508308		4.345	-0.292778		4.34533	0.247002		4.34933	0.124454			4.34517	-0.0109673
4.35283	-0.749111		4.3555	0.0319481		4.35167	0.0562668		4.35117	-0.229836		4.35517	0.122547			4.3535	0.130177		4.35033	-0.0309944		4.354	-0.124454		4.35267	0.190258		4.35067	0.133038			4.35467	0.136852		4.35433	-0.513554		4.35167	-0.287056		4.352	0.248909		4.356	0.124454			4.35183	-0.00715256
4.3595	-0.750065		4.36217	0.0290871		4.35833	0.0553131		4.35783	-0.231266		4.36183	0.121117			4.36017	0.130653		4.357	-0.0309944		4.36067	-0.122547		4.35933	0.188828		4.35733	0.136375			4.36133	0.136852		4.361	-0.518799		4.35833	-0.278473		4.35867	0.250816		4.36267	0.125408			4.3585	-0.00333786
4.36617	-0.750065		4.36883	0.026226		4.365	0.0562668		4.3645	-0.231266		4.3685	0.118732			4.36683	0.130653		4.36367	-0.0329018		4.36733	-0.118256		4.366	0.186443		4.364	0.139236			4.368	0.137329		4.36767	-0.523567		4.365	-0.267982		4.36533	0.252247		4.36933	0.126362			4.36517	0
4.37283	-0.750065		4.3755	0.0243187		4.37167	0.0581741		4.37117	-0.230312		4.37517	0.115871			4.3735	0.13113		4.37033	-0.0343323		4.374	-0.111103		4.37267	0.184536		4.37067	0.140667			4.37467	0.139236		4.37433	-0.527382		4.37167	-0.256062		4.372	0.253677		4.376	0.127316			4.37183	0.00190735
4.3795	-0.750542		4.38217	0.0219345		4.37833	0.0610352		4.37783	-0.229359		4.38183	0.11301			4.38017	0.132084		4.377	-0.0367165		4.38067	-0.102043		4.37933	0.183582		4.37733	0.142574			4.38133	0.141621		4.381	-0.53072		4.37833	-0.243187		4.37867	0.254154		4.38267	0.128269			4.3785	0.00429153
4.38617	-0.751495		4.38883	0.0195503		4.385	0.0638962		4.3845	-0.228405		4.3885	0.110149			4.38683	0.132561		4.38367	-0.0400543		4.38733	-0.0920296		4.386	0.182152		4.384	0.145435			4.388	0.143528		4.38767	-0.534058		4.385	-0.227928		4.38533	0.255108		4.38933	0.128269			4.38517	0.00667572
4.39283	-0.751019		4.3955	0.0181198		4.39167	0.067234		4.39117	-0.226498		4.39517	0.107288			4.3935	0.132561		4.39033	-0.0414848		4.394	-0.0810623		4.39267	0.181675		4.39067	0.148296			4.39467	0.144482		4.39433	-0.537395		4.39167	-0.211239		4.392	0.256538		4.396	0.127316			4.39183	0.00715256
4.3995	-0.748634		4.40217	0.017643		4.39833	0.0715256		4.39783	-0.226021		4.40183	0.104904			4.40017	0.132561		4.397	-0.041008		4.40067	-0.0696182		4.39933	0.183105		4.39733	0.149727			4.40133	0.145912		4.401	-0.54121		4.39833	-0.191212		4.39867	0.258446		4.40267	0.126362			4.3985	0.00572205
4.40617	-0.745773		4.40883	0.0171661		4.405	0.0772476		4.4045	-0.225544		4.4085	0.102997			4.40683	0.131607		4.40367	-0.0395775		4.40733	-0.0567436		4.406	0.185013		4.404	0.150204			4.408	0.150681		4.40767	-0.545502		4.405	-0.16737		4.40533	0.260353		4.40933	0.126362			4.40517	0.0038147
4.41283	-0.743389		4.4155	0.0171661		4.41167	0.0853539		4.41117	-0.226021		4.41517	0.10252			4.4135	0.129223		4.41033	-0.0367165		4.414	-0.0429153		4.41267	0.186443		4.41067	0.150681			4.41467	0.157833		4.41433	-0.55027		4.41167	-0.139236		4.412	0.262737		4.416	0.127316			4.41183	0.00333786
4.4195	-0.741482		4.42217	0.0190735		4.41833	0.0948906		4.41783	-0.225544		4.42183	0.10252			4.42017	0.126839		4.417	-0.0329018		4.42067	-0.0267029		4.41933	0.185966		4.41733	0.14925			4.42133	0.166893		4.421	-0.554562		4.41833	-0.108719		4.41867	0.264168		4.42267	0.1297			4.4185	0.00286102
4.42617	-0.739574		4.42883	0.0243187		4.425	0.105858		4.4245	-0.225544		4.4285	0.10252			4.42683	0.124931		4.42367	-0.0267029		4.42733	-0.00762939		4.426	0.18549		4.424	0.146389			4.428	0.17786		4.42767	-0.557899		4.425	-0.0777245		4.42533	0.265121		4.42933	0.132084			4.42517	0.000953674
4.43283	-0.738621		4.4355	0.0305176		4.43167	0.118256		4.43117	-0.225544		4.43517	0.102997			4.4335	0.12207		4.43033	-0.0190735		4.434	0.0138283		4.43267	0.186443		4.43067	0.142574			4.43467	0.190258		4.43433	-0.558853		4.43167	-0.0462532		4.432	0.265121		4.436	0.134468			4.43183	-0.00143051
4.4395	-0.738621		4.44217	0.0367165		4.43833	0.132084		4.43783	-0.223637		4.44183	0.103951			4.44017	0.119686		4.437	-0.0109673		4.44067	0.0367165		4.43933	0.189781		4.43733	0.140667			4.44133	0.205994		4.441	-0.558853		4.43833	-0.014782		4.43867	0.264168		4.44267	0.136852			4.4385	-0.00286102
4.44617	-0.740528		4.44883	0.0443459		4.445	0.147343		4.4445	-0.220299		4.4485	0.105381			4.44683	0.117779		4.44367	-0.00190735		4.44733	0.061512		4.446	0.196457		4.444	0.139713			4.448	0.221252		4.44767	-0.558376		4.445	0.0152588		4.44533	0.262737		4.44933	0.13876			4.44517	-0.00333786
4.45283	-0.742435		4.4555	0.0534058		4.45167	0.164032		4.45117	-0.216007		4.45517	0.107288			4.4535	0.115871		4.45033	0.00810623		4.454	0.087738		4.45267	0.207901		4.45067	0.138283			4.45467	0.236988		4.45433	-0.557423		4.45167	0.0448227		4.452	0.26083		4.456	0.139236			4.45183	-0.00429153
4.4595	-0.744343		4.46217	0.064373		4.45833	0.182152		4.45783	-0.212193		4.46183	0.109196			4.46017	0.113964		4.457	0.020504		4.46067	0.115395		4.45933	0.222683		4.45733	0.136852			4.46133	0.254631		4.461	-0.555515		4.45833	0.0729561		4.45867	0.258446		4.46267	0.139236			4.4585	-0.00429153
4.46617	-0.74625		4.46883	0.0748634		4.465	0.200272		4.4645	-0.207901		4.4685	0.11158			4.46683	0.112057		4.46367	0.0352859		4.46733	0.141144		4.466	0.239849		4.464	0.134468			4.468	0.276089		4.46767	-0.553608		4.465	0.100613		4.46533	0.257015		4.46933	0.140667			4.46517	-0.00476837
4.47283	-0.747681		4.4755	0.0839233		4.47167	0.218868		4.47117	-0.201702		4.47517	0.115871			4.4735	0.112057		4.47033	0.0519753		4.474	0.164509		4.47267	0.258446		4.47067	0.131607			4.47467	0.300884		4.47433	-0.552177		4.47167	0.125408		4.472	0.256538		4.476	0.143051			4.47183	-0.00476837
4.4795	-0.748634		4.48217	0.0934601		4.47833	0.237465		4.47783	-0.19455		4.48183	0.121593			4.48017	0.114441		4.477	0.0720024		4.48067	0.18692		4.47933	0.27895		4.47733	0.128269			4.48133	0.32711		4.481	-0.551224		4.47833	0.146866		4.47867	0.257492		4.48267	0.145912			4.4785	-0.00429153
4.48617	-0.748158		4.48883	0.104427		4.485	0.255108		4.4845	-0.185966		4.4885	0.128269			4.48683	0.117779		4.48367	0.0953674		4.48733	0.207901		4.486	0.300884		4.484	0.126362			4.488	0.357151		4.48767	-0.551224		4.485	0.163078		4.48533	0.260353		4.48933	0.148773			4.48517	-0.00190735
4.49283	-0.747204		4.4955	0.115871		4.49167	0.272274		4.49117	-0.176907		4.49517	0.135899			4.4935	0.122547		4.49033	0.12207		4.494	0.225544		4.49267	0.322819		4.49067	0.126839			4.49467	0.39196		4.49433	-0.550747		4.49167	0.175476		4.492	0.263691		4.496	0.150681			4.49183	0.00286102
4.4995	-0.745773		4.50217	0.125885		4.49833	0.28944		4.49783	-0.164986		4.50183	0.144958			4.50017	0.128746		4.497	0.152588		4.50067	0.240326		4.49933	0.347137		4.49733	0.128746			4.50133	0.432968		4.501	-0.549793		4.49833	0.183582		4.49867	0.269413		4.50267	0.152111			4.4985	0.0109673
4.50617	-0.742912		4.50883	0.136852		4.505	0.308037		4.5045	-0.151634		4.5085	0.157833			4.50683	0.137329		4.50367	0.183105		4.50733	0.254631		4.506	0.374794		4.504	0.132561			4.508	0.480652		4.50767	-0.549793		4.505	0.188351		4.50533	0.277042		4.50933	0.153065			4.50517	0.023365
4.51283	-0.739098		4.5155	0.150204		4.51167	0.328541		4.51117	-0.13876		4.51517	0.173092			4.5135	0.145912		4.51033	0.213146		4.514	0.268936		4.51267	0.405788		4.51067	0.13876			4.51467	0.537395		4.51433	-0.551224		4.51167	0.190735		4.512	0.286102		4.516	0.152588			4.51183	0.0429153
4.5195	-0.733852		4.52217	0.165462		4.51833	0.352383		4.51783	-0.125885		4.52183	0.189781			4.52017	0.155926		4.517	0.24128		4.52067	0.284195		4.51933	0.43869		4.51733	0.146866			4.52133	0.607014		4.521	-0.553131		4.51833	0.190258		4.51867	0.296116		4.52267	0.151634			4.5185	0.0696182
4.52617	-0.72813		4.52883	0.182629		4.525	0.381947		4.5245	-0.113487		4.5285	0.207424			4.52683	0.167847		4.52367	0.268459		4.52733	0.302315		4.526	0.47493		4.524	0.156403			4.528	0.691891		4.52767	-0.554562		4.525	0.188351		4.52533	0.307083		4.52933	0.150681			4.52517	0.103951
4.53283	-0.722408		4.5355	0.201225		4.53167	0.421524		4.53117	-0.101089		4.53517	0.227451			4.5335	0.182629		4.53033	0.292778		4.534	0.327587		4.53267	0.516891		4.53067	0.165939			4.53467	0.795841		4.53433	-0.555038		4.53167	0.185966		4.532	0.319958		4.536	0.150204			4.53183	0.146389
4.5395	-0.715256		4.54217	0.22316		4.53833	0.473022		4.53783	-0.0886917		4.54183	0.25034			4.54017	0.198841		4.537	0.314236		4.54067	0.362873		4.53933	0.564575		4.53733	0.17786			4.54133	0.920296		4.541	-0.556469		4.53833	0.18549		4.53867	0.336647		4.54267	0.14925			4.5385	0.198841
4.54617	-0.708103		4.54883	0.248432		4.545	0.537872		4.5445	-0.0772476		4.5485	0.275135			4.54683	0.21553		4.54367	0.333309		4.54733	0.411987		4.546	0.622272		4.544	0.192165			4.548	1.06764		4.54767	-0.557899		4.545	0.188828		4.54533	0.356674		4.54933	0.148296			4.54517	0.263214
4.55283	-0.699997		4.5555	0.277519		4.55167	0.619888		4.55117	-0.0653267		4.55517	0.302315			4.5535	0.233173		4.55033	0.350475		4.554	0.479221		4.55267	0.693798		4.55067	0.208378			4.55467	1.24025		4.55433	-0.558376		4.55167	0.198841		4.552	0.38147		4.556	0.146389			4.55183	0.340939
4.5595	-0.691414		4.56217	0.312328		4.55833	0.720501		4.55783	-0.0538826		4.56183	0.333309			4.56017	0.252724		4.557	0.363827		4.56067	0.56982		4.55933	0.78249		4.55733	0.226974			4.56133	1.43433		4.561	-0.556469		4.55833	0.217915		4.55867	0.412464		4.56267	0.144958			4.5585	0.431538
4.56617	-0.6814		4.56883	0.356197		4.565	0.840664		4.5645	-0.0433922		4.5685	0.369549			4.56683	0.274181		4.56367	0.374317		4.56733	0.688076		4.566	0.890732		4.564	0.249386			4.568	1.64557		4.56767	-0.553131		4.565	0.252247		4.56533	0.451088		4.56933	0.143051			4.56517	0.533104
4.57283	-0.67091		4.5755	0.41008		4.57167	0.97847		4.57117	-0.0343323		4.57517	0.413418			4.5735	0.2985		4.57033	0.383377		4.574	0.835419		4.57267	1.02091		4.57067	0.275612			4.57467	1.86634		4.57433	-0.55027		4.57167	0.305653		4.572	0.497818		4.576	0.140667			4.57183	0.64373
4.5795	-0.660896		4.58217	0.47636		4.57833	1.13249		4.57783	-0.0257492		4.58183	0.466347			4.58017	0.326157		4.577	0.39053		4.58067	1.01137		4.57933	1.17588		4.57733	0.305176			4.58133	2.08998		4.581	-0.549316		4.57833	0.382423		4.57867	0.554085		4.58267	0.139236			4.5785	0.761509
4.58617	-0.650883		4.58883	0.557423		4.585	1.29843		4.5845	-0.0185966		4.5885	0.529289			4.58683	0.359058		4.58367	0.394344		4.58733	1.21546		4.586	1.35374		4.584	0.337124			4.588	2.30789		4.58767	-0.549793		4.585	0.488758		4.58533	0.621796		4.58933	0.137806			4.58517	0.880718
4.59283	-0.641346		4.5955	0.653744		4.59167	1.46961		4.59117	-0.0133514		4.59517	0.60606			4.5935	0.397682		4.59033	0.396252		4.594	1.44339		4.59267	1.55163		4.59067	0.371456			4.59467	2.51007		4.59433	-0.550747		4.59167	0.629425		4.592	0.705719		4.596	0.136375			4.59183	0.99659
4.5995	-0.63324		4.60217	0.764847		4.59833	1.63889		4.59783	-0.0100136		4.60183	0.69952			4.60017	0.444412		4.597	0.397682		4.60067	1.68848		4.59933	1.76477		4.59733	0.41008			4.60133	2.68745		4.601	-0.553131		4.59833	0.807285		4.59867	0.810146		4.60267	0.135422			4.5985	1.10292
4.60617	-0.626087		4.60883	0.888348		4.605	1.79815		4.6045	-0.00762939		4.6085	0.808716			4.60683	0.500679		4.60367	0.397205		4.60733	1.94073		4.606	1.98698		4.604	0.453949			4.608	2.83098		4.60767	-0.554562		4.605	1.02186		4.60533	0.939846		4.60933	0.135422			4.60517	1.19495
4.61283	-0.618935		4.6155	1.02139		4.61167	1.93977		4.61117	-0.00762939		4.61517	0.934124			4.6135	0.568867		4.61033	0.392437		4.614	2.18964		4.61267	2.21252		4.61067	0.504017			4.61467	2.93398		4.61433	-0.555992		4.61167	1.27077		4.612	1.09959		4.616	0.136852			4.61183	1.26743
4.6195	-0.612259		4.62217	1.15871		4.61833	2.0566		4.61783	-0.00905991		4.62183	1.07479			4.62017	0.65136		4.617	0.383377		4.62067	2.42329		4.61933	2.43139		4.61733	0.564098			4.62133	2.98977		4.621	-0.555992		4.61833	1.54972		4.61867	1.29175		4.62267	0.13876			4.6185	1.31655
4.62617	-0.607491		4.62883	1.29509		4.625	2.14243		4.6245	-0.0128746		4.6285	1.22881			4.62683	0.750542		4.62367	0.372887		4.62733	2.63166		4.626	2.63214		4.624	0.639439			4.628	2.99501		4.62767	-0.555992		4.625	1.85061		4.62533	1.52016		4.62933	0.141144			4.62517	1.33991
4.63283	-0.603199		4.6355	1.42527		4.63167	2.19297		4.63117	-0.0171661		4.63517	1.39093			4.6335	0.867844		4.63033	0.360966		4.634	2.80333		4.63267	2.80523		4.63067	0.731945			4.63467	2.94876		4.63433	-0.555992		4.63167	2.16341		4.632	1.78337		4.636	0.145435			4.63183	1.3361
4.6395	-0.599861		4.64217	1.54305		4.63833	2.20585		4.63783	-0.0209808		4.64183	1.55497			4.64017	1.00231		4.637	0.349045		4.64067	2.92873		4.63933	2.94113		4.63733	0.844002			4.64133	2.85339		4.641	-0.556469		4.63833	2.47526		4.63867	2.07901		4.64267	0.152111			4.6385	1.30749
4.64617	-0.597477		4.64883	1.64175		4.645	2.18058		4.6445	-0.0257492		4.6485	1.71518			4.64683	1.15204		4.64367	0.336647		4.64733	3.00026		4.646	3.03364		4.644	0.977516			4.648	2.71606		4.64767	-0.557899		4.645	2.77328		4.64533	2.40183		4.64933	0.161171			4.64517	1.25551
4.65283	-0.596523		4.6555	1.71566		4.65167	2.11763		4.65117	-0.0314713		4.65517	1.863			4.6535	1.31559		4.65033	0.322342		4.654	3.01409		4.65267	3.0756		4.65067	1.13487			4.65467	2.54536		4.65433	-0.558853		4.65167	3.04222		4.652	2.74515		4.656	0.173092			4.65183	1.18494
4.6595	-0.596523		4.66217	1.76096		4.65833	2.02036		4.65783	-0.0376701		4.66183	1.99175			4.66017	1.49155		4.657	0.30756		4.66067	2.9707		4.65933	3.06559		4.65733	1.31655			4.66133	2.35033		4.661	-0.558853		4.65833	3.26824		4.65867	3.09706		4.66267	0.189304			4.6585	1.10006
4.66617	-0.596046		4.66883	1.77526		4.665	1.89495		4.6645	-0.0452995		4.6685	2.09618			4.66683	1.67227		4.66367	0.292778		4.66733	2.87247		4.666	3.00455		4.664	1.51873			4.668	2.14005		4.66767	-0.556469		4.665	3.43847		4.66533	3.44372		4.66933	0.212669			4.66517	1.00422
4.67283	-0.59557		4.6755	1.7581		4.67167	1.74952		4.67117	-0.0543594		4.67517	2.17152			4.6735	1.85108		4.67033	0.277042		4.674	2.72655		4.67267	2.89774		4.67067	1.73569			4.67467	1.92404		4.67433	-0.552177		4.67167	3.54433		4.672	3.77131		4.676	0.244617			4.67183	0.902653
4.6795	-0.59557		4.68217	1.71089		4.67833	1.59073		4.67783	-0.064373		4.68183	2.213			4.68017	2.01988		4.677	0.259876		4.68067	2.54107		4.67933	2.75135		4.67733	1.9598			4.68133	1.71185		4.681	-0.549316		4.67833	3.58105		4.67867	4.06361		4.68267	0.286579			4.6785	0.80061
4.68617	-0.597		4.68883	1.63841		4.685	1.42527		4.6845	-0.0734329		4.6885	2.2192			4.68683	2.17104		4.68367	0.24128		4.68733	2.32744		4.686	2.57301		4.684	2.18344			4.688	1.50871		4.68767	-0.546932		4.685	3.54815		4.68533	4.30584		4.68933	0.340939			4.68517	0.703335
4.69283	-0.598431		4.6955	1.54305		4.69167	1.26171		4.69117	-0.082016		4.69517	2.1925			4.6935	2.29549		4.69033	0.22316		4.694	2.09618		4.69267	2.37322		4.69067	2.39611			4.69467	1.31989		4.69433	-0.545979		4.69167	3.44801		4.692	4.48608		4.696	0.412464			4.69183	0.613689
4.6995	-0.599861		4.70217	1.43194		4.69833	1.10674		4.69783	-0.0896454		4.70183	2.13385			4.70017	2.38466		4.697	0.206947		4.70067	1.85633		4.69933	2.16055		4.69733	2.58589			4.70133	1.1487		4.701	-0.545979		4.69833	3.28779		4.69867	4.59671		4.70267	0.504494			4.6985	0.533581
4.70617	-0.599384		4.70883	1.30987		4.705	0.962734		4.7045	-0.0963211		4.7085	2.04515			4.70683	2.4333		4.70367	0.190735		4.70733	1.61695		4.706	1.94311		4.704	2.74229			4.708	0.996113		4.70767	-0.547886		4.705	3.07655		4.70533	4.63247		4.70933	0.619888			4.70517	0.463963
4.71283	-0.595093		4.7155	1.1816		4.71167	0.83065		4.71117	-0.102997		4.71517	1.93024			4.7135	2.43998		4.71033	0.174046		4.714	1.38474		4.71267	1.72901		4.71067	2.85912			4.71467	0.862122		4.71433	-0.550747		4.71167	2.82717		4.712	4.59003		4.716	0.761032			4.71183	0.403404
4.7195	-0.586033		4.72217	1.05286		4.71833	0.712395		4.71783	-0.111103		4.72183	1.7972			4.72017	2.40564		4.717	0.157356		4.72067	1.16682		4.71933	1.52445		4.71733	2.93207			4.72133	0.748634		4.721	-0.554085		4.71833	2.55203		4.71867	4.47512		4.72267	0.929832			4.7185	0.350952
4.72617	-0.570297		4.72883	0.926018		4.725	0.609398		4.7245	-0.120163		4.7285	1.65319			4.72683	2.33364		4.72367	0.142574		4.72733	0.967979		4.726	1.33419		4.724	2.9583			4.728	0.654221		4.72767	-0.556946		4.725	2.26212		4.72533	4.2963		4.72933	1.1282			4.72517	0.305176
4.73283	-0.545502		4.7355	0.805855		4.73167	0.519753		4.73117	-0.1297		4.73517	1.50204			4.7335	2.22921		4.73033	0.1297		4.734	0.791073		4.73267	1.1611		4.73067	2.93493			4.73467	0.576973		4.73433	-0.559807		4.73167	1.96934		4.732	4.06551		4.736	1.35422			4.73183	0.265121
4.7395	-0.510216		4.74217	0.694752		4.73833	0.442505		4.73783	-0.13876		4.74183	1.34897			4.74017	2.09808		4.737	0.117779		4.74067	0.637054		4.73933	1.00708		4.73733	2.86484			4.74133	0.515461		4.741	-0.562191		4.73833	1.68371		4.73867	3.79276		4.74267	1.6036			4.7385	0.231743
4.74617	-0.463009		4.74883	0.59557		4.745	0.377655		4.7445	-0.147343		4.7485	1.2002			4.74683	1.94693		4.74367	0.107288		4.74733	0.505924		4.746	0.874996		4.744	2.75183			4.748	0.466824		4.74767	-0.563145		4.745	1.41287		4.74533	3.49236		4.74933	1.87111			4.74517	0.204563
4.75283	-0.403404		4.7555	0.508308		4.75167	0.324249		4.75117	-0.155926		4.75517	1.06049			4.7535	1.78385		4.75033	0.100136		4.754	0.395775		4.75267	0.763893		4.75067	2.60305			4.75467	0.427723		4.75433	-0.564575		4.75167	1.16301		4.752	3.1786		4.756	2.14863			4.75183	0.182152
4.7595	-0.329494		4.76217	0.432014		4.75833	0.281334		4.75783	-0.163555		4.76183	0.930786			4.76017	1.61552		4.757	0.0944138		4.76067	0.304699		4.75933	0.671864		4.75733	2.42615			4.76133	0.394821		4.761	-0.566483		4.75833	0.937462		4.75867	2.86198		4.76267	2.42662			4.7585	0.164509
4.76617	-0.240326		4.76883	0.365734		4.765	0.247478		4.7645	-0.1688		4.7685	0.812054			4.76683	1.44625		4.76367	0.0891685		4.76733	0.229836		4.766	0.597		4.764	2.22921			4.768	0.365734		4.76767	-0.567913		4.765	0.738621		4.76533	2.55108		4.76933	2.69413			4.76517	0.14925
4.77283	-0.136375		4.7755	0.309467		4.77167	0.221252		4.77117	-0.173092		4.77517	0.705719			4.7735	1.28078		4.77033	0.0824928		4.774	0.169277		4.77267	0.536919		4.77067	2.02227			4.77467	0.340939		4.77433	-0.567436		4.77167	0.566483		4.772	2.25449		4.776	2.94065			4.77183	0.135422
4.7795	-0.0200272		4.78217	0.26226		4.77833	0.200272		4.77783	-0.17643		4.78183	0.612259			4.78017	1.12295		4.777	0.0758171		4.78067	0.119686		4.77933	0.489235		4.77733	1.81389			4.78133	0.319958		4.781	-0.564575		4.77833	0.42057		4.77867	1.98078		4.78267	3.15475			4.7785	0.121593
4.78617	0.105381		4.78883	0.22316		4.785	0.183582		4.7845	-0.178337		4.7885	0.531197			4.78683	0.97847		4.78367	0.0691414		4.78733	0.0796318		4.786	0.450134		4.784	1.61076			4.788	0.302315		4.78767	-0.561237		4.785	0.298023		4.78533	1.73378		4.78933	3.32546			4.78517	0.108242
4.79283	0.235081		4.7955	0.190735		4.79167	0.170231		4.79117	-0.177383		4.79517	0.463486			4.7935	0.847816		4.79033	0.061512		4.794	0.0476837		4.79267	0.417709		4.79067	1.41811			4.79467	0.288486		4.79433	-0.556469		4.79167	0.197411		4.792	1.51539		4.796	3.44372			4.79183	0.0963211
4.7995	0.363827		4.80217	0.165462		4.79833	0.159264		4.79783	-0.174522		4.80183	0.407219			4.80017	0.732899		4.797	0.0534058		4.80067	0.0228882		4.79933	0.391483		4.79733	1.23882			4.80133	0.277996		4.801	-0.549316		4.79833	0.114441		4.79867	1.32751		4.80267	3.50571			4.7985	0.0867844
4.80617	0.485897		4.80883	0.145912		4.805	0.149727		4.8045	-0.170708		4.8085	0.362396			4.80683	0.633717		4.80367	0.04673		4.80733	0.00333786		4.806	0.370979		4.804	1.07527			4.808	0.270367		4.80767	-0.540733		4.805	0.0476837		4.80533	1.16873		4.80933	3.50904			4.80517	0.079155
4.81283	0.596523		4.8155	0.131607		4.81167	0.142097		4.81117	-0.165939		4.81517	0.32711			4.8135	0.551224		4.81033	0.0429153		4.814	-0.0123978		4.81267	0.355244		4.81067	0.929356			4.81467	0.265121		4.81433	-0.53215		4.81167	-0.00619888		4.812	1.03521		4.816	3.45469			4.81183	0.0729561
4.8195	0.68903		4.82217	0.12064		4.81833	0.136375		4.81783	-0.156403		4.82183	0.300884			4.82017	0.48399		4.817	0.041008		4.82067	-0.0247955		4.81933	0.341892		4.81733	0.80204			4.82133	0.260353		4.821	-0.52309		4.81833	-0.0491142		4.81867	0.923634		4.82267	3.3474			4.8185	0.0681877
4.82617	0.759602		4.82883	0.112534		4.825	0.132561		4.8245	-0.138283		4.8285	0.279903			4.82683	0.42963		4.82367	0.0405312		4.82733	-0.0352859		4.826	0.331402		4.824	0.694275			4.828	0.256062		4.82767	-0.513554		4.825	-0.0834465		4.82533	0.832081		4.82933	3.19624			4.82517	0.064373
4.83283	0.804901		4.8355	0.104427		4.83167	0.130653		4.83117	-0.111103		4.83517	0.262737			4.8335	0.384808		4.83033	0.0400543		4.834	-0.0448227		4.83267	0.322819		4.83067	0.60463			4.83467	0.25177		4.83433	-0.501156		4.83167	-0.110626		4.832	0.759125		4.836	3.01027			4.83183	0.0605583
4.8395	0.823975		4.84217	0.0963211		4.83833	0.128746		4.83783	-0.0729561		4.84183	0.247955			4.84017	0.348568		4.837	0.0391006		4.84067	-0.0543594		4.83933	0.316143		4.83733	0.531673			4.84133	0.246525		4.841	-0.48399		4.83833	-0.132084		4.83867	0.700951		4.84267	2.7976			4.8385	0.0557899
4.84617	0.814915		4.84883	0.0896454		4.845	0.126839		4.8445	-0.020504		4.8485	0.236511			4.84683	0.319958		4.84367	0.0367165		4.84733	-0.0638962		4.846	0.308514		4.844	0.472546			4.848	0.242233		4.84767	-0.462532		4.845	-0.148773		4.84533	0.653267		4.84933	2.56729			4.84517	0.0495911
4.85283	0.778675		4.8555	0.0844002		4.85167	0.124931		4.85117	0.0486374		4.85517	0.226021			4.8535	0.29707		4.85033	0.0333786		4.854	-0.0724792		4.85267	0.300407		4.85067	0.425339			4.85467	0.237465		4.85433	-0.43726		4.85167	-0.162125		4.852	0.615597		4.856	2.32744			4.85183	0.0429153
4.8595	0.718117		4.86217	0.0805855		4.85833	0.123978		4.85783	0.135422		4.86183	0.216484			4.86017	0.278473		4.857	0.0276566		4.86067	-0.0801086		4.85933	0.293732		4.85733	0.387192			4.86133	0.23365		4.861	-0.408649		4.85833	-0.173569		4.85867	0.584126		4.86267	2.08807			4.8585	0.0376701
4.86617	0.636578		4.86883	0.0777245		4.865	0.12207		4.8645	0.237465		4.8685	0.208378			4.86683	0.263691		4.86367	0.020504		4.86733	-0.0858307		4.866	0.288486		4.864	0.356197			4.868	0.228405		4.86767	-0.378132		4.865	-0.183105		4.86533	0.557423		4.86933	1.8549			4.86517	0.0319481
4.87283	0.537395		4.8755	0.0767708		4.87167	0.120163		4.87117	0.355244		4.87517	0.201702			4.8735	0.252247		4.87033	0.0138283		4.874	-0.0905991		4.87267	0.282764		4.87067	0.331402			4.87467	0.22316		4.87433	-0.346184		4.87167	-0.192642		4.872	0.532627		4.876	1.63555			4.87183	0.026226
4.8795	0.425816		4.88217	0.0753403		4.87833	0.117779		4.87783	0.488281		4.88183	0.196457			4.88017	0.242233		4.877	0.00810623		4.88067	-0.0934601		4.87933	0.276566		4.87733	0.312805			4.88133	0.217438		4.881	-0.314713		4.87833	-0.201225		4.87867	0.511646		4.88267	1.4348			4.8785	0.0209808
4.88617	0.308514		4.88883	0.0729561		4.885	0.115395		4.8845	0.63324		4.8885	0.191212			4.88683	0.233173		4.88367	0.00333786		4.88733	-0.0958443		4.886	0.26989		4.884	0.297546			4.888	0.211239		4.88767	-0.284195		4.885	-0.209808		4.88533	0.494003		4.88933	1.25408			4.88517	0.017643
4.89283	0.188351		4.8955	0.0696182		4.89167	0.112534		4.89117	0.785351		4.89517	0.18692			4.8935	0.22459		4.89033	-0.000476837		4.894	-0.0991821		4.89267	0.263214		4.89067	0.285625			4.89467	0.204563		4.89433	-0.253677		4.89167	-0.218391		4.892	0.478745		4.896	1.09577			4.89183	0.0152588
4.8995	0.0705719		4.90217	0.0667572		4.89833	0.108242		4.89783	0.938416		4.90183	0.183582			4.90017	0.216007		4.897	-0.00429153		4.90067	-0.103951		4.89933	0.256538		4.89733	0.274181			4.90133	0.198364		4.901	-0.22316		4.89833	-0.225544		4.89867	0.465393		4.90267	0.959396			4.8985	0.0119209
4.90617	-0.0424385		4.90883	0.0638962		4.905	0.102997		4.9045	1.08767		4.9085	0.181198			4.90683	0.208855		4.90367	-0.00667572		4.90733	-0.107288		4.906	0.249863		4.904	0.263214			4.908	0.192642		4.90767	-0.195026		4.905	-0.231743		4.90533	0.454903		4.90933	0.844002			4.90517	0.00762939
4.91283	-0.146866		4.9155	0.0605583		4.91167	0.0963211		4.91117	1.22786		4.91517	0.178814			4.9135	0.203133		4.91033	-0.00858307		4.914	-0.110149		4.91267	0.243664		4.91067	0.252724			4.91467	0.186443		4.91433	-0.169277		4.91167	-0.236511		4.912	0.445843		4.916	0.746727			4.91183	0.00429153
4.9195	-0.241756		4.92217	0.0581741		4.91833	0.0905991		4.91783	1.35279		4.92183	0.175476			4.92017	0.198364		4.917	-0.0100136		4.92067	-0.114441		4.91933	0.239849		4.91733	0.243187			4.92133	0.180244		4.921	-0.146389		4.91833	-0.240326		4.91867	0.436783		4.92267	0.665665			4.9185	0.00143051
4.92617	-0.326633		4.92883	0.0562668		4.925	0.0839233		4.9245	1.45721		4.9285	0.172138			4.92683	0.195503		4.92367	-0.0119209		4.92733	-0.119686		4.926	0.236511		4.924	0.23365			4.928	0.174046		4.92767	-0.127316		4.925	-0.243664		4.92533	0.426769		4.92933	0.598907			4.92517	-0.000476837
4.93283	-0.401497		4.9355	0.0538826		4.93167	0.0786781		4.93117	1.53637		4.93517	0.16737			4.9335	0.193596		4.93033	-0.0157356		4.934	-0.124931		4.93267	0.232697		4.93067	0.225067			4.93467	0.168324		4.93433	-0.112057		4.93167	-0.247478		4.932	0.417709		4.936	0.543594			4.93183	-0.00190735
4.9395	-0.466824		4.94217	0.0491142		4.93833	0.0743866		4.93783	1.58644		4.94183	0.161171			4.94017	0.191689		4.937	-0.0190735		4.94067	-0.130177		4.93933	0.227451		4.93733	0.219345			4.94133	0.162601		4.941	-0.100613		4.93833	-0.252247		4.93867	0.409603		4.94267	0.496864			4.9385	-0.00333786
4.94617	-0.52166		4.94883	0.0433922		4.945	0.0724792		4.9445	1.60503		4.9485	0.154018			4.94683	0.189304		4.94367	-0.0224113		4.94733	-0.136375		4.946	0.222206		4.944	0.216484			4.948	0.157356		4.94767	-0.0925064		4.945	-0.257015		4.94533	0.401974		4.94933	0.457764			4.94517	-0.00429153
4.95283	-0.566483		4.9555	0.0386238		4.95167	0.0715256		4.95117	1.59121		4.95517	0.148296			4.9535	0.185966		4.95033	-0.0247955		4.954	-0.143528		4.95267	0.216961		4.95067	0.215054			4.95467	0.154018		4.95433	-0.0882149		4.95167	-0.261784		4.952	0.394344		4.956	0.426292			4.95183	-0.00619888
4.9595	-0.602722		4.96217	0.0352859		4.95833	0.0700951		4.95783	1.54686		4.96183	0.144482			4.96017	0.182152		4.957	-0.0267029		4.96067	-0.149727		4.95933	0.211716		4.95733	0.213146			4.96133	0.152111		4.961	-0.0882149		4.95833	-0.267029		4.95867	0.387669		4.96267	0.400066			4.9585	-0.00858307
4.96617	-0.631332		4.96883	0.0324249		4.965	0.0681877		4.9645	1.47486		4.9685	0.139713			4.96683	0.176907		4.96367	-0.0286102		4.96733	-0.153065		4.966	0.207424		4.964	0.209808			4.968	0.151634		4.96767	-0.0915527		4.965	-0.272751		4.96533	0.383854		4.96933	0.378609			4.96517	-0.0119209
4.97283	-0.653744		4.9755	0.0286102		4.97167	0.0658035		4.97117	1.37901		4.97517	0.134945			4.9735	0.171185		4.97033	-0.0305176		4.974	-0.155449		4.97267	0.203609		4.97067	0.205994			4.97467	0.151157		4.97433	-0.0967979		4.97167	-0.275612		4.972	0.379086		4.976	0.360489			4.97183	-0.0152588
4.9795	-0.671387		4.98217	0.0243187		4.97833	0.0638962		4.97783	1.2641		4.98183	0.132561			4.98017	0.164509		4.977	-0.0319481		4.98067	-0.156879		4.97933	0.199795		4.97733	0.199795			4.98133	0.150204		4.981	-0.103474		4.97833	-0.277042		4.97867	0.37384		4.98267	0.345707			4.9785	-0.0185966
4.98617	-0.685215		4.98883	0.020504		4.985	0.0619888		4.9845	1.13583		4.9885	0.132084			4.98683	0.158787		4.98367	-0.0333786		4.98733	-0.160217		4.986	0.19598		4.984	0.193119			4.988	0.148773		4.98767	-0.112057		4.985	-0.277996		4.98533	0.368118		4.98933	0.334263			4.98517	-0.0214577
4.99283	-0.696182		4.9955	0.0162125		4.99167	0.0591278		4.99117	0.999451		4.99517	0.130653			4.9935	0.153065		4.99033	-0.0357628		4.994	-0.162125		4.99267	0.192165		4.99067	0.186443			4.99467	0.146389		4.99433	-0.12207		4.99167	-0.27895		4.992	0.361919		4.996	0.324249			4.99183	-0.0238419
4.9995	-0.704765		5.00217	0.0119209		4.99833	0.0576973		4.99783	0.861168		5.00183	0.127792			5.00017	0.147343		4.997	-0.0391006		5.00067	-0.164509		4.99933	0.189304		4.99733	0.180244			5.00133	0.143051		5.001	-0.133038		4.99833	-0.279903		4.99867	0.355244		5.00267	0.313759			4.9985	-0.026226
5.00617	-0.711918		5.00883	0.00715256		5.005	0.0576973		5.0045	0.724792		5.0085	0.125408			5.00683	0.143051		5.00367	-0.0429153		5.00733	-0.166416		5.006	0.187397		5.004	0.175476			5.008	0.13876		5.00767	-0.143051		5.005	-0.281334		5.00533	0.348091		5.00933	0.303268			5.00517	-0.0281334
5.01283	-0.717163		5.0155	0.00476837		5.01167	0.0576973		5.01117	0.594139		5.01517	0.123501			5.0135	0.139236		5.01033	-0.0457764		5.014	-0.169754		5.01267	0.18549		5.01067	0.171661			5.01467	0.135422		5.01433	-0.153542		5.01167	-0.284195		5.012	0.342369		5.016	0.292778			5.01183	-0.0295639
5.0195	-0.720501		5.02217	0.00429153		5.01833	0.0562668		5.01783	0.471115		5.02183	0.120163			5.02017	0.135899		5.017	-0.0486374		5.02067	-0.173092		5.01933	0.183105		5.01733	0.168324			5.02133	0.131607		5.021	-0.165939		5.01833	-0.288963		5.01867	0.338078		5.02267	0.282288			5.0185	-0.0305176
5.02617	-0.721931		5.02883	0.00476837		5.025	0.0524521		5.0245	0.359535		5.0285	0.115395			5.02683	0.132084		5.02367	-0.0519753		5.02733	-0.174999		5.026	0.181675		5.024	0.164509			5.028	0.127792		5.02767	-0.178337		5.025	-0.295162		5.02533	0.335217		5.02933	0.27132			5.02517	-0.0309944
5.03283	-0.722885		5.0355	0.00524521		5.03167	0.0495911		5.03117	0.260353		5.03517	0.110626			5.0335	0.128746		5.03033	-0.0562668		5.034	-0.175953		5.03267	0.179768		5.03067	0.159264			5.03467	0.124931		5.03433	-0.190258		5.03167	-0.300407		5.032	0.333309		5.036	0.260353			5.03183	-0.0309944
5.0395	-0.724316		5.04217	0.00429153		5.03833	0.0472069		5.03783	0.172138		5.04183	0.106812			5.04017	0.125885		5.037	-0.0600815		5.04067	-0.17786		5.03933	0.176907		5.03733	0.153065			5.04133	0.12207		5.041	-0.203133		5.03833	-0.304699		5.03867	0.331402		5.04267	0.250816			5.0385	-0.0305176
5.04617	-0.724792		5.04883	0.0038147		5.045	0.0452995		5.0445	0.0948906		5.0485	0.104904			5.04683	0.123978		5.04367	-0.0629425		5.04733	-0.181198		5.046	0.173092		5.044	0.146866			5.048	0.119209		5.04767	-0.218868		5.045	-0.308514		5.04533	0.328541		5.04933	0.241756			5.04517	-0.0300407
5.05283	-0.725269		5.0555	0.00286102		5.05167	0.0443459		5.05117	0.0295639		5.05517	0.103951			5.0535	0.12064		5.05033	-0.064373		5.054	-0.184536		5.05267	0.169277		5.05067	0.142097			5.05467	0.116348		5.05433	-0.236034		5.05167	-0.310898		5.052	0.323772		5.056	0.23365			5.05183	-0.0305176
5.0595	-0.724792		5.06217	0.00238419		5.05833	0.043869		5.05783	-0.0228882		5.06183	0.102997			5.06017	0.117302		5.057	-0.0648499		5.06067	-0.187397		5.05933	0.166893		5.05733	0.13876			5.06133	0.114441		5.061	-0.252724		5.05833	-0.309944		5.05867	0.317574		5.06267	0.227928			5.0585	-0.0309944
5.06617	-0.725269		5.06883	0.00238419		5.065	0.043869		5.0645	-0.0658035		5.0685	0.10252			5.06683	0.113964		5.06367	-0.0653267		5.06733	-0.189781		5.066	0.164986		5.064	0.136375			5.068	0.11301		5.06767	-0.269413		5.065	-0.308514		5.06533	0.312328		5.06933	0.22316			5.06517	-0.0314713
5.07283	-0.725746		5.0755	0.00238419		5.07167	0.043869		5.07117	-0.101089		5.07517	0.101089			5.0735	0.110626		5.07033	-0.0653267		5.074	-0.192642		5.07267	0.163555		5.07067	0.134468			5.07467	0.112057		5.07433	-0.285149		5.07167	-0.30899		5.072	0.308037		5.076	0.219822			5.07183	-0.0324249
5.0795	-0.727177		5.08217	0.00238419		5.07833	0.0419617		5.07783	-0.130177		5.08183	0.0991821			5.08017	0.108242		5.077	-0.0662804		5.08067	-0.195026		5.07933	0.163078		5.07733	0.133038			5.08133	0.110149		5.081	-0.300407		5.07833	-0.311375		5.07867	0.304699		5.08267	0.216007			5.0785	-0.0343323
5.08617	-0.730515		5.08883	0.00143051		5.085	0.0391006		5.0845	-0.153065		5.0885	0.0958443			5.08683	0.105381		5.08367	-0.0681877		5.08733	-0.196934		5.086	0.162125		5.084	0.131607			5.088	0.108719		5.08767	-0.313759		5.085	-0.314713		5.08533	0.302315		5.08933	0.211716			5.08517	-0.0352859
5.09283	-0.734329		5.0955	-0.00143051		5.09167	0.0362396		5.09117	-0.170231		5.09517	0.0925064			5.0935	0.103951		5.09033	-0.0705719		5.094	-0.198364		5.09267	0.160694		5.09067	0.129223			5.09467	0.107288		5.09433	-0.327587		5.09167	-0.318527		5.092	0.301361		5.096	0.20647			5.09183	-0.0352859
5.0995	-0.738621		5.10217	-0.00476837		5.09833	0.0348091		5.09783	-0.184536		5.10183	0.0896454			5.10017	0.102997		5.097	-0.0729561		5.10067	-0.198841		5.09933	0.159264		5.09733	0.125885			5.10133	0.106335		5.101	-0.342369		5.09833	-0.322819		5.09867	0.300884		5.10267	0.200748			5.0985	-0.0352859
5.10617	-0.742435		5.10883	-0.00858307		5.105	0.0329018		5.1045	-0.196934		5.1085	0.0863075			5.10683	0.102997		5.10367	-0.0743866		5.10733	-0.200272		5.106	0.157833		5.104	0.122547			5.108	0.104904		5.10767	-0.357628		5.105	-0.327587		5.10533	0.299931		5.10933	0.193596			5.10517	-0.0357628
5.11283	-0.745773		5.1155	-0.0114441		5.11167	0.0309944		5.11117	-0.208378		5.11517	0.0829697			5.1135	0.103474		5.11033	-0.0758171		5.114	-0.201702		5.11267	0.156403		5.11067	0.12064			5.11467	0.102997		5.11433	-0.372887		5.11167	-0.330925		5.112	0.298977		5.116	0.18549			5.11183	-0.0357628
5.1195	-0.749111		5.12217	-0.0143051		5.11833	0.0290871		5.11783	-0.217915		5.12183	0.0805855			5.12017	0.102997		5.117	-0.0767708		5.12067	-0.203609		5.11933	0.155449		5.11733	0.118732			5.12133	0.10252		5.121	-0.386715		5.11833	-0.332355		5.11867	0.298023		5.12267	0.177383			5.1185	-0.0352859
5.12617	-0.752449		5.12883	-0.0162125		5.125	0.0271797		5.1245	-0.226498		5.1285	0.079155			5.12683	0.101089		5.12367	-0.0772476		5.12733	-0.204563		5.126	0.153542		5.124	0.117779			5.128	0.102997		5.12767	-0.396729		5.125	-0.332832		5.12533	0.2985		5.12933	0.170708			5.12517	-0.0352859
5.13283	-0.75531		5.1355	-0.0171661		5.13167	0.0243187		5.13117	-0.234604		5.13517	0.0782013			5.1335	0.0991821		5.13033	-0.0772476		5.134	-0.20504		5.13267	0.152588		5.13067	0.116825			5.13467	0.103474		5.13433	-0.404358		5.13167	-0.333309		5.132	0.298023		5.136	0.165939			5.13183	-0.0362396
5.1395	-0.757694		5.14217	-0.017643		5.13833	0.0200272		5.13783	-0.24128		5.14183	0.0762939			5.14017	0.0972748		5.137	-0.0782013		5.14067	-0.205994		5.13933	0.152111		5.13733	0.115871			5.14133	0.10252		5.141	-0.411034		5.13833	-0.334263		5.13867	0.296116		5.14267	0.162125			5.1385	-0.038147
5.14617	-0.760555		5.14883	-0.0190735		5.145	0.017643		5.1445	-0.245094		5.1485	0.0762939			5.14683	0.0958443		5.14367	-0.0796318		5.14733	-0.207901		5.146	0.152588		5.144	0.113487			5.148	0.101566		5.14767	-0.417709		5.145	-0.334263		5.14533	0.293732		5.14933	0.15831			5.14517	-0.041008
5.15283	-0.763416		5.1555	-0.0209808		5.15167	0.0162125		5.15117	-0.247002		5.15517	0.0767708			5.1535	0.0929832		5.15033	-0.0805855		5.154	-0.209332		5.15267	0.152111		5.15067	0.111103			5.15467	0.100613		5.15433	-0.423431		5.15167	-0.333786		5.152	0.290871		5.156	0.154972			5.15183	-0.043869
5.1595	-0.766277		5.16217	-0.0228882		5.15833	0.0157356		5.15783	-0.247955		5.16183	0.0767708			5.16017	0.0901222		5.157	-0.0815392		5.16067	-0.210285		5.15933	0.151157		5.15733	0.109673			5.16133	0.100136		5.161	-0.429153		5.15833	-0.333309		5.15867	0.28801		5.16267	0.152588			5.1585	-0.0457764
5.16617	-0.769138		5.16883	-0.0238419		5.165	0.0152588		5.1645	-0.248909		5.1685	0.0758171			5.16683	0.087738		5.16367	-0.082016		5.16733	-0.211239		5.166	0.150204		5.164	0.108242			5.168	0.0991821		5.16767	-0.435829		5.165	-0.333786		5.16533	0.284672		5.16933	0.150681			5.16517	-0.04673
5.17283	-0.772476		5.1755	-0.0243187		5.17167	0.0152588		5.17117	-0.249386		5.17517	0.0748634			5.1735	0.084877		5.17033	-0.0824928		5.174	-0.211716		5.17267	0.150681		5.17067	0.106812			5.17467	0.0972748		5.17433	-0.442982		5.17167	-0.33474		5.172	0.282288		5.176	0.148296			5.17183	-0.04673
5.1795	-0.77486		5.18217	-0.0247955		5.17833	0.0157356		5.17783	-0.251293		5.18183	0.0734329			5.18017	0.082016		5.177	-0.0829697		5.18067	-0.212193		5.17933	0.150681		5.17733	0.104904			5.18133	0.0967979		5.181	-0.448227		5.17833	-0.336647		5.17867	0.281334		5.18267	0.146389			5.1785	-0.0462532
5.18617	-0.776768		5.18883	-0.0252724		5.185	0.0152588		5.1845	-0.253677		5.1885	0.0715256			5.18683	0.079155		5.18367	-0.0839233		5.18733	-0.211716		5.186	0.149727		5.184	0.103474			5.188	0.0963211		5.18767	-0.452518		5.185	-0.339031		5.18533	0.281811		5.18933	0.144005			5.18517	-0.043869
5.19283	-0.778675		5.1955	-0.0257492		5.19167	0.0143051		5.19117	-0.257015		5.19517	0.0696182			5.1935	0.0777245		5.19033	-0.084877		5.194	-0.212193		5.19267	0.146866		5.19067	0.101089			5.19467	0.0963211		5.19433	-0.456333		5.19167	-0.341415		5.192	0.283241		5.196	0.14019			5.19183	-0.0424385
5.1995	-0.780582		5.20217	-0.0252724		5.19833	0.0133514		5.19783	-0.259876		5.20183	0.0677109			5.20017	0.0772476		5.197	-0.0858307		5.20067	-0.2141		5.19933	0.144958		5.19733	0.0977516			5.20133	0.0953674		5.201	-0.460148		5.19833	-0.3438		5.19867	0.284672		5.20267	0.135422			5.1985	-0.0424385
5.20617	-0.782013		5.20883	-0.0243187		5.205	0.0119209		5.2045	-0.261784		5.2085	0.0648499			5.20683	0.0772476		5.20367	-0.0872612		5.20733	-0.217438		5.206	0.145435		5.204	0.0948906			5.208	0.0944138		5.20767	-0.464916		5.205	-0.345707		5.20533	0.285625		5.20933	0.130653			5.20517	-0.0429153
5.21283	-0.782967		5.2155	-0.023365		5.21167	0.0100136		5.21117	-0.264168		5.21517	0.061512			5.2135	0.0777245		5.21033	-0.0896454		5.214	-0.220776		5.21267	0.145435		5.21067	0.0929832			5.21467	0.0948906		5.21433	-0.470638		5.21167	-0.346184		5.212	0.286579		5.216	0.127316			5.21183	-0.043869
5.2195	-0.784874		5.22217	-0.0224113		5.21833	0.00762939		5.21783	-0.267506		5.22183	0.058651			5.22017	0.0777245		5.217	-0.0920296		5.22067	-0.224113		5.21933	0.144005		5.21733	0.0925064			5.22133	0.0953674		5.221	-0.476837		5.21833	-0.345707		5.21867	0.285625		5.22267	0.124931			5.2185	-0.0457764
5.22617	-0.788212		5.22883	-0.0214577		5.225	0.00429153		5.2245	-0.270367		5.2285	0.0557899			5.22683	0.0767708		5.22367	-0.0939369		5.22733	-0.227928		5.226	0.142097		5.224	0.0920296			5.228	0.0953674		5.22767	-0.482082		5.225	-0.34523		5.22533	0.283241		5.22933	0.123024			5.22517	-0.0481606
5.23283	-0.790596		5.2355	-0.0209808		5.23167	0.000953674		5.23117	-0.272274		5.23517	0.0543594			5.2335	0.0758171		5.23033	-0.0967979		5.234	-0.229836		5.23267	0.141144		5.23067	0.0910759			5.23467	0.0953674		5.23433	-0.487328		5.23167	-0.345707		5.232	0.27895		5.236	0.12207			5.23183	-0.0510216
5.2395	-0.792503		5.24217	-0.0214577		5.23833	-0.00238419		5.23783	-0.275612		5.24183	0.0534058			5.24017	0.0743866		5.237	-0.0991821		5.24067	-0.229359		5.23933	0.141144		5.23733	0.0901222			5.24133	0.0939369		5.241	-0.492573		5.23833	-0.346661		5.23867	0.273705		5.24267	0.12207			5.2385	-0.0529289
5.24617	-0.794411		5.24883	-0.0238419		5.245	-0.0038147		5.2445	-0.278473		5.2485	0.0524521			5.24683	0.0724792		5.24367	-0.101089		5.24733	-0.228405		5.246	0.140667		5.244	0.0891685			5.248	0.0920296		5.24767	-0.498295		5.245	-0.347137		5.24533	0.268936		5.24933	0.121593			5.24517	-0.0538826
5.25283	-0.795841		5.2555	-0.0271797		5.25167	-0.0038147		5.25117	-0.28038		5.25517	0.0534058			5.2535	0.0700951		5.25033	-0.102997		5.254	-0.228882		5.25267	0.14019		5.25067	0.0886917			5.25467	0.0882149		5.25433	-0.50211		5.25167	-0.348568		5.252	0.265121		5.256	0.119209			5.25183	-0.0548363
5.2595	-0.796318		5.26217	-0.0305176		5.25833	-0.00333786		5.25783	-0.280857		5.26183	0.0557899			5.26017	0.0686646		5.257	-0.104904		5.26067	-0.229359		5.25933	0.139713		5.25733	0.087738			5.26133	0.0839233		5.261	-0.505447		5.25833	-0.350952		5.25867	0.262737		5.26267	0.115871			5.2585	-0.0543594
5.26617	-0.797272		5.26883	-0.0329018		5.265	-0.00190735		5.2645	-0.280857		5.2685	0.058651			5.26683	0.0677109		5.26367	-0.106812		5.26733	-0.229836		5.266	0.14019		5.264	0.0872612			5.268	0.0801086		5.26767	-0.509262		5.265	-0.352383		5.26533	0.26083		5.26933	0.11301			5.26517	-0.0519753
5.27283	-0.798702		5.2755	-0.0348091		5.27167	-0.000953674		5.27117	-0.281334		5.27517	0.0605583			5.2735	0.0667572		5.27033	-0.107288		5.274	-0.230312		5.27267	0.139713		5.27067	0.0863075			5.27467	0.0767708		5.27433	-0.513077		5.27167	-0.353336		5.272	0.259876		5.276	0.110626			5.27183	-0.0495911
5.2795	-0.799656		5.28217	-0.0352859		5.27833	-0.000953674		5.27783	-0.282288		5.28183	0.061512			5.28017	0.0667572		5.277	-0.106812		5.28067	-0.231266		5.27933	0.137806		5.27733	0.0839233			5.28133	0.0739098		5.281	-0.515938		5.27833	-0.353813		5.27867	0.258923		5.28267	0.108242			5.2785	-0.0481606
5.28617	-0.799656		5.28883	-0.0343323		5.285	-0.00238419		5.2845	-0.283718		5.2885	0.061512			5.28683	0.067234		5.28367	-0.107288		5.28733	-0.231266		5.286	0.134945		5.284	0.0801086			5.288	0.0720024		5.28767	-0.517845		5.285	-0.353813		5.28533	0.257969		5.28933	0.106335			5.28517	-0.0486374
5.29283	-0.798702		5.2955	-0.0329018		5.29167	-0.0038147		5.29117	-0.285625		5.29517	0.0610352			5.2935	0.0677109		5.29033	-0.107765		5.294	-0.230312		5.29267	0.132084		5.29067	0.0772476			5.29467	0.0710487		5.29433	-0.520706		5.29167	-0.353336		5.292	0.256062		5.296	0.105858			5.29183	-0.0491142
5.2995	-0.798702		5.30217	-0.0319481		5.29833	-0.00572205		5.29783	-0.288486		5.30183	0.0596046			5.30017	0.0677109		5.297	-0.106812		5.30067	-0.228405		5.29933	0.129223		5.29733	0.0748634			5.30133	0.0724792		5.301	-0.523567		5.29833	-0.352859		5.29867	0.254154		5.30267	0.105858			5.2985	-0.0491142
5.30617	-0.799179		5.30883	-0.0314713		5.305	-0.00762939		5.3045	-0.290871		5.3085	0.0576973			5.30683	0.0667572		5.30367	-0.105381		5.30733	-0.227928		5.306	0.127792		5.304	0.0739098			5.308	0.0739098		5.30767	-0.525475		5.305	-0.35429		5.30533	0.253201		5.30933	0.106335			5.30517	-0.0486374
5.31283	-0.799179		5.3155	-0.0319481		5.31167	-0.00858307		5.31117	-0.293732		5.31517	0.0548363			5.3135	0.064373		5.31033	-0.105381		5.314	-0.227928		5.31267	0.126839		5.31067	0.0724792			5.31467	0.0758171		5.31433	-0.527382		5.31167	-0.357151		5.312	0.253201		5.316	0.106812			5.31183	-0.0476837
5.3195	-0.800133		5.32217	-0.0324249		5.31833	-0.00858307		5.31783	-0.295639		5.32183	0.0529289			5.32017	0.0619888		5.317	-0.105858		5.32067	-0.229359		5.31933	0.126362		5.31733	0.0729561			5.32133	0.0782013		5.321	-0.531197		5.31833	-0.359058		5.31867	0.252724		5.32267	0.106812			5.3185	-0.0472069
5.32617	-0.801563		5.32883	-0.0338554		5.325	-0.00905991		5.3245	-0.29707		5.3285	0.0519753			5.32683	0.0591278		5.32367	-0.105858		5.32733	-0.230312		5.326	0.125885		5.324	0.0743866			5.328	0.0805855		5.32767	-0.535965		5.325	-0.359535		5.32533	0.251293		5.32933	0.106335			5.32517	-0.0476837
5.33283	-0.804901		5.3355	-0.0348091		5.33167	-0.0100136		5.33117	-0.298023		5.33517	0.0524521			5.3335	0.0567436		5.33033	-0.103951		5.334	-0.230789		5.33267	0.124931		5.33067	0.0748634			5.33467	0.0815392		5.33433	-0.539303		5.33167	-0.360489		5.332	0.25034		5.336	0.105381			5.33183	-0.0481606
5.3395	-0.808716		5.34217	-0.0352859		5.33833	-0.0114441		5.33783	-0.299454		5.34183	0.0524521			5.34017	0.0557899		5.337	-0.102997		5.34067	-0.231266		5.33933	0.125408		5.33733	0.0743866			5.34133	0.0805855		5.341	-0.541687		5.33833	-0.361919		5.33867	0.25034		5.34267	0.104427			5.3385	-0.0495911
5.34617	-0.8111		5.34883	-0.0352859		5.345	-0.0119209		5.3445	-0.301361		5.3485	0.0524521			5.34683	0.0567436		5.34367	-0.103474		5.34733	-0.231743		5.346	0.125408		5.344	0.0729561			5.348	0.0786781		5.34767	-0.544548		5.345	-0.361443		5.34533	0.249386		5.34933	0.103474			5.34517	-0.0519753
5.35283	-0.812054		5.3555	-0.0338554		5.35167	-0.0104904		5.35117	-0.302315		5.35517	0.0534058			5.3535	0.0581741		5.35033	-0.104427		5.354	-0.231743		5.35267	0.125408		5.35067	0.0720024			5.35467	0.0753403		5.35433	-0.549316		5.35167	-0.360489		5.352	0.248909		5.356	0.102043			5.35183	-0.0557899
5.3595	-0.811577		5.36217	-0.0324249		5.35833	-0.00762939		5.35783	-0.302792		5.36183	0.0562668			5.36017	0.0591278		5.357	-0.104427		5.36067	-0.23222		5.35933	0.124454		5.35733	0.0710487			5.36133	0.0720024		5.361	-0.553608		5.35833	-0.360966		5.35867	0.249386		5.36267	0.101566			5.3585	-0.0572205
5.36617	-0.8111		5.36883	-0.0309944		5.365	-0.00476837		5.3645	-0.302792		5.3685	0.0591278			5.36683	0.058651		5.36367	-0.104427		5.36733	-0.23365		5.366	0.123978		5.364	0.0705719			5.368	0.0681877		5.36767	-0.556469		5.365	-0.36335		5.36533	0.248909		5.36933	0.102043			5.36517	-0.0562668
5.37283	-0.810623		5.3755	-0.0305176		5.37167	-0.00286102		5.37117	-0.303745		5.37517	0.0605583			5.3735	0.0596046		5.37033	-0.105381		5.374	-0.236511		5.37267	0.123024		5.37067	0.0710487			5.37467	0.064373		5.37433	-0.55933		5.37167	-0.365734		5.372	0.246525		5.376	0.10252			5.37183	-0.0557899
5.3795	-0.810146		5.38217	-0.0305176		5.37833	-0.00190735		5.37783	-0.305653		5.38183	0.0605583			5.38017	0.0610352		5.377	-0.105381		5.38067	-0.239849		5.37933	0.122547		5.37733	0.0720024			5.38133	0.0610352		5.381	-0.563145		5.37833	-0.367641		5.37867	0.244141		5.38267	0.10252			5.3785	-0.0567436
5.38617	-0.8111		5.38883	-0.0305176		5.385	-0.00190735		5.3845	-0.308514		5.3885	0.0600815			5.38683	0.0619888		5.38367	-0.104427		5.38733	-0.24271		5.386	0.121117		5.384	0.0724792			5.388	0.058651		5.38767	-0.566959		5.385	-0.367641		5.38533	0.24271		5.38933	0.10252			5.38517	-0.0572205
5.39283	-0.813007		5.3955	-0.0305176		5.39167	-0.00333786		5.39117	-0.311852		5.39517	0.058651			5.3935	0.0610352		5.39033	-0.102997		5.394	-0.243664		5.39267	0.119686		5.39067	0.0720024			5.39467	0.0591278		5.39433	-0.570774		5.39167	-0.367641		5.392	0.24128		5.396	0.101566			5.39183	-0.0572205
5.3995	-0.815392		5.40217	-0.0300407		5.39833	-0.00572205		5.39783	-0.316143		5.40183	0.0557899			5.40017	0.0605583		5.397	-0.102043		5.40067	-0.243664		5.39933	0.118256		5.39733	0.0710487			5.40133	0.0610352		5.401	-0.573158		5.39833	-0.367165		5.39867	0.240326		5.40267	0.100613			5.3985	-0.0562668
5.40617	-0.817299		5.40883	-0.0300407		5.405	-0.00810623		5.4045	-0.321388		5.4085	0.0524521			5.40683	0.0610352		5.40367	-0.101566		5.40733	-0.244141		5.406	0.116825		5.404	0.0696182			5.408	0.0638962		5.40767	-0.575542		5.405	-0.367641		5.40533	0.239849		5.40933	0.0991821			5.40517	-0.0557899
5.41283	-0.817299		5.4155	-0.0300407		5.41167	-0.00953674		5.41117	-0.32568		5.41517	0.0495911			5.4135	0.0605583		5.41033	-0.100136		5.414	-0.244141		5.41267	0.115871		5.41067	0.0667572			5.41467	0.0667572		5.41433	-0.578403		5.41167	-0.369072		5.412	0.24128		5.416	0.0982285			5.41183	-0.0548363
5.4195	-0.816345		5.42217	-0.0290871		5.41833	-0.0119209		5.41783	-0.327587		5.42183	0.0472069			5.42017	0.0591278		5.417	-0.0991821		5.42067	-0.244617		5.41933	0.114918		5.41733	0.0638962			5.42133	0.0691414		5.421	-0.581741		5.41833	-0.370979		5.41867	0.241756		5.42267	0.0972748			5.4185	-0.0538826
5.42617	-0.815868		5.42883	-0.0286102		5.425	-0.0143051		5.4245	-0.328064		5.4285	0.0452995			5.42683	0.0567436		5.42367	-0.0991821		5.42733	-0.247002		5.426	0.113964		5.424	0.061512			5.428	0.0696182		5.42767	-0.585079		5.425	-0.372887		5.42533	0.240326		5.42933	0.0963211			5.42517	-0.0538826
5.43283	-0.815868		5.4355	-0.0295639		5.43167	-0.0171661		5.43117	-0.329018		5.43517	0.043869			5.4335	0.0548363		5.43033	-0.0991821		5.434	-0.25034		5.43267	0.11301		5.43067	0.0600815			5.43467	0.0681877		5.43433	-0.58794		5.43167	-0.372887		5.432	0.238419		5.436	0.0958443			5.43183	-0.0534058
5.4395	-0.815868		5.44217	-0.0324249		5.43833	-0.0185966		5.43783	-0.329494		5.44183	0.043869			5.44017	0.0534058		5.437	-0.0972748		5.44067	-0.253677		5.43933	0.113964		5.43733	0.0600815			5.44133	0.0658035		5.441	-0.590801		5.43833	-0.371933		5.43867	0.236988		5.44267	0.0958443			5.4385	-0.0524521
5.44617	-0.815392		5.44883	-0.0352859		5.445	-0.0190735		5.4445	-0.328541		5.4485	0.0448227			5.44683	0.0524521		5.44367	-0.0948906		5.44733	-0.255585		5.446	0.115871		5.444	0.0596046			5.448	0.0629425		5.44767	-0.594616		5.445	-0.370026		5.44533	0.235081		5.44933	0.0948906			5.44517	-0.0524521
5.45283	-0.815392		5.4555	-0.0371933		5.45167	-0.017643		5.45117	-0.32711		5.45517	0.04673			5.4535	0.0519753		5.45033	-0.0934601		5.454	-0.256538		5.45267	0.117779		5.45067	0.0600815			5.45467	0.0600815		5.45433	-0.597477		5.45167	-0.368118		5.452	0.23365		5.456	0.0934601			5.45183	-0.0534058
5.4595	-0.815392		5.46217	-0.0400543		5.45833	-0.0162125		5.45783	-0.326633		5.46183	0.0476837			5.46017	0.0514984		5.457	-0.0920296		5.46067	-0.256062		5.45933	0.119209		5.45733	0.061512			5.46133	0.0581741		5.461	-0.599861		5.45833	-0.366211		5.45867	0.234127		5.46267	0.0920296			5.4585	-0.0538826
5.46617	-0.815392		5.46883	-0.0419617		5.465	-0.0152588		5.4645	-0.327587		5.4685	0.0476837			5.46683	0.0510216		5.46367	-0.0896454		5.46733	-0.254154		5.466	0.119686		5.464	0.0634193			5.468	0.0581741		5.46767	-0.600338		5.465	-0.365734		5.46533	0.235558		5.46933	0.0925064			5.46517	-0.0548363
5.47283	-0.815868		5.4755	-0.0433922		5.47167	-0.0143051		5.47117	-0.328541		5.47517	0.0457764			5.4735	0.0505447		5.47033	-0.0867844		5.474	-0.250816		5.47267	0.120163		5.47067	0.0648499			5.47467	0.0596046		5.47433	-0.600815		5.47167	-0.367165		5.472	0.236034		5.476	0.0925064			5.47183	-0.0562668
5.4795	-0.816822		5.48217	-0.0433922		5.47833	-0.0152588		5.47783	-0.329018		5.48183	0.0433922			5.48017	0.0510216		5.477	-0.0844002		5.48067	-0.247955		5.47933	0.119686		5.47733	0.0653267			5.48133	0.061512		5.481	-0.599861		5.47833	-0.369072		5.47867	0.236988		5.48267	0.0925064			5.4785	-0.0581741
5.48617	-0.818729		5.48883	-0.0424385		5.485	-0.0181198		5.4845	-0.331402		5.4885	0.041008			5.48683	0.0510216		5.48367	-0.0810623		5.48733	-0.246048		5.486	0.117779		5.484	0.0658035			5.488	0.0634193		5.48767	-0.598907		5.485	-0.371456		5.48533	0.237465		5.48933	0.0934601			5.48517	-0.0610352
5.49283	-0.821114		5.4955	-0.0405312		5.49167	-0.0214577		5.49117	-0.334263		5.49517	0.0400543			5.4935	0.0500679		5.49033	-0.0782013		5.494	-0.245571		5.49267	0.114441		5.49067	0.0653267			5.49467	0.0648499		5.49433	-0.598431		5.49167	-0.372887		5.492	0.237942		5.496	0.0948906			5.49183	-0.0624657
5.4995	-0.823021		5.50217	-0.0367165		5.49833	-0.0224113		5.49783	-0.336647		5.50183	0.0395775			5.50017	0.0495911		5.497	-0.0748634		5.50067	-0.247002		5.49933	0.110626		5.49733	0.0653267			5.50133	0.0658035		5.501	-0.599384		5.49833	-0.373363		5.49867	0.236988		5.50267	0.0953674			5.4985	-0.064373
5.50617	-0.824928		5.50883	-0.0333786		5.505	-0.0209808		5.5045	-0.337601		5.5085	0.041008			5.50683	0.0500679		5.50367	-0.0729561		5.50733	-0.248909		5.506	0.107765		5.504	0.064373			5.508	0.067234		5.50767	-0.600338		5.505	-0.373363		5.50533	0.236511		5.50933	0.0944138			5.50517	-0.0658035
5.51283	-0.825882		5.5155	-0.0314713		5.51167	-0.0195503		5.51117	-0.338554		5.51517	0.0433922			5.5135	0.0510216		5.51033	-0.0710487		5.514	-0.251293		5.51267	0.105858		5.51067	0.0638962			5.51467	0.0686646		5.51433	-0.601768		5.51167	-0.373363		5.512	0.235558		5.516	0.0929832			5.51183	-0.0662804
5.5195	-0.827312		5.52217	-0.0305176		5.51833	-0.0185966		5.51783	-0.339508		5.52183	0.0462532			5.52017	0.0495911		5.517	-0.0715256		5.52067	-0.254631		5.51933	0.103951		5.51733	0.064373			5.52133	0.0691414		5.521	-0.604153		5.51833	-0.37384		5.51867	0.234127		5.52267	0.0925064			5.5185	-0.0658035
5.52617	-0.828266		5.52883	-0.0295639		5.525	-0.0171661		5.5245	-0.340462		5.5285	0.0491142			5.52683	0.04673		5.52367	-0.0729561		5.52733	-0.257969		5.526	0.102043		5.524	0.0638962			5.528	0.0686646		5.52767	-0.60606		5.525	-0.374794		5.52533	0.23222		5.52933	0.0910759			5.52517	-0.0648499
5.53283	-0.827789		5.5355	-0.0305176		5.53167	-0.0152588		5.53117	-0.341415		5.53517	0.0510216			5.5335	0.0443459		5.53033	-0.0748634		5.534	-0.259399		5.53267	0.102043		5.53067	0.0629425			5.53467	0.0681877		5.53433	-0.607967		5.53167	-0.375748		5.532	0.229836		5.536	0.0886917			5.53183	-0.0634193
5.5395	-0.826359		5.54217	-0.0338554		5.53833	-0.0143051		5.53783	-0.343323		5.54183	0.0514984			5.54017	0.0419617		5.537	-0.0767708		5.54067	-0.257015		5.53933	0.103474		5.53733	0.0610352			5.54133	0.0681877		5.541	-0.608921		5.53833	-0.376225		5.53867	0.227928		5.54267	0.0858307			5.5385	-0.0605583
5.54617	-0.825882		5.54883	-0.0371933		5.545	-0.0157356		5.5445	-0.345707		5.5485	0.0510216			5.54683	0.0400543		5.54367	-0.0786781		5.54733	-0.254154		5.546	0.103951		5.544	0.058651			5.548	0.0686646		5.54767	-0.609875		5.545	-0.376701		5.54533	0.225544		5.54933	0.0844002			5.54517	-0.0572205
5.55283	-0.826836		5.5555	-0.0391006		5.55167	-0.0181198		5.55117	-0.347137		5.55517	0.0495911			5.5535	0.0391006		5.55033	-0.0805855		5.554	-0.252724		5.55267	0.103474		5.55067	0.0562668			5.55467	0.0691414		5.55433	-0.610828		5.55167	-0.375748		5.552	0.224113		5.556	0.0839233			5.55183	-0.0553131
5.5595	-0.827789		5.56217	-0.0400543		5.55833	-0.0190735		5.55783	-0.348568		5.56183	0.0486374			5.56017	0.0395775		5.557	-0.082016		5.56067	-0.25177		5.55933	0.103474		5.55733	0.0529289			5.56133	0.0700951		5.561	-0.611305		5.55833	-0.374794		5.55867	0.223637		5.56267	0.0844002			5.5585	-0.0543594
5.56617	-0.828266		5.56883	-0.041008		5.565	-0.020504		5.5645	-0.349998		5.5685	0.0462532			5.56683	0.041008		5.56367	-0.0824928		5.56733	-0.25177		5.566	0.103951		5.564	0.0500679			5.568	0.0715256		5.56767	-0.611305		5.565	-0.37384		5.56533	0.22459		5.56933	0.0853539			5.56517	-0.0538826
5.57283	-0.829697		5.5755	-0.0424385		5.57167	-0.0228882		5.57117	-0.349998		5.57517	0.043869			5.5735	0.0429153		5.57033	-0.0829697		5.574	-0.252724		5.57267	0.104427		5.57067	0.0476837			5.57467	0.0724792		5.57433	-0.611782		5.57167	-0.37384		5.572	0.226974		5.576	0.0867844			5.57183	-0.0529289
5.5795	-0.832081		5.58217	-0.0429153		5.57833	-0.0257492		5.57783	-0.349045		5.58183	0.0419617			5.58017	0.0443459		5.577	-0.0834465		5.58067	-0.256538		5.57933	0.104904		5.57733	0.0448227			5.58133	0.0729561		5.581	-0.612736		5.57833	-0.374317		5.57867	0.230312		5.58267	0.0882149			5.5785	-0.0524521
5.58617	-0.834942		5.58883	-0.0433922		5.585	-0.0281334		5.5845	-0.348091		5.5885	0.0400543			5.58683	0.0448227		5.58367	-0.0844002		5.58733	-0.260353		5.586	0.104904		5.584	0.0424385			5.588	0.0710487		5.58767	-0.61512		5.585	-0.376701		5.58533	0.232697		5.58933	0.0882149			5.58517	-0.0529289
5.59283	-0.836849		5.5955	-0.043869		5.59167	-0.0295639		5.59117	-0.347614		5.59517	0.0386238			5.5935	0.0443459		5.59033	-0.0853539		5.594	-0.262737		5.59267	0.104427		5.59067	0.041008			5.59467	0.0677109		5.59433	-0.61655		5.59167	-0.379086		5.592	0.234127		5.596	0.087738			5.59183	-0.0524521
5.5995	-0.837803		5.60217	-0.0452995		5.59833	-0.0295639		5.59783	-0.347137		5.60183	0.038147			5.60017	0.0433922		5.597	-0.0872612		5.60067	-0.264168		5.59933	0.104427		5.59733	0.0405312			5.60133	0.064373		5.601	-0.617027		5.59833	-0.380516		5.59867	0.235081		5.60267	0.0853539			5.5985	-0.0514984
5.60617	-0.83828		5.60883	-0.04673		5.605	-0.0290871		5.6045	-0.346661		5.6085	0.0391006			5.60683	0.0433922		5.60367	-0.0891685		5.60733	-0.265121		5.606	0.103474		5.604	0.0405312			5.608	0.0624657		5.60767	-0.617027		5.605	-0.381947		5.60533	0.235081		5.60933	0.0834465			5.60517	-0.0495911
5.61283	-0.837803		5.6155	-0.04673		5.61167	-0.0281334		5.61117	-0.346661		5.61517	0.041008			5.6135	0.0448227		5.61033	-0.0910759		5.614	-0.265121		5.61267	0.101089		5.61067	0.041008			5.61467	0.0610352		5.61433	-0.617504		5.61167	-0.383377		5.612	0.234127		5.616	0.0815392			5.61183	-0.0481606
5.6195	-0.836849		5.62217	-0.0462532		5.61833	-0.0276566		5.61783	-0.347137		5.62183	0.0433922			5.62017	0.04673		5.617	-0.0925064		5.62067	-0.265121		5.61933	0.0977516		5.61733	0.0419617			5.62133	0.0600815		5.621	-0.617504		5.61833	-0.383377		5.61867	0.232697		5.62267	0.0801086			5.6185	-0.0481606
5.62617	-0.835419		5.62883	-0.0457764		5.625	-0.0276566		5.6245	-0.346661		5.6285	0.0452995			5.62683	0.0472069		5.62367	-0.0929832		5.62733	-0.265598		5.626	0.0948906		5.624	0.0433922			5.628	0.0596046		5.62767	-0.61655		5.625	-0.3829		5.62533	0.231743		5.62933	0.079155			5.62517	-0.0491142
5.63283	-0.833511		5.6355	-0.0462532		5.63167	-0.0276566		5.63117	-0.346661		5.63517	0.0462532			5.6335	0.0472069		5.63033	-0.0915527		5.634	-0.266552		5.63267	0.0929832		5.63067	0.0443459			5.63467	0.0596046		5.63433	-0.617981		5.63167	-0.381947		5.632	0.23222		5.636	0.0782013			5.63183	-0.0495911
5.6395	-0.831604		5.64217	-0.0476837		5.63833	-0.0281334		5.63783	-0.347137		5.64183	0.0462532			5.64017	0.04673		5.637	-0.0882149		5.64067	-0.267982		5.63933	0.0915527		5.63733	0.0448227			5.64133	0.0600815		5.641	-0.620365		5.63833	-0.380993		5.63867	0.232697		5.64267	0.0777245			5.6385	-0.0505447
5.64617	-0.83065		5.64883	-0.0481606		5.645	-0.0290871		5.6445	-0.348568		5.6485	0.0448227			5.64683	0.0448227		5.64367	-0.0839233		5.64733	-0.269413		5.646	0.0915527		5.644	0.0448227			5.648	0.0600815		5.64767	-0.623703		5.645	-0.380516		5.64533	0.23365		5.64933	0.0767708			5.64517	-0.0529289
5.65283	-0.831127		5.6555	-0.0476837		5.65167	-0.0305176		5.65117	-0.349998		5.65517	0.0419617			5.6535	0.0414848		5.65033	-0.0786781		5.654	-0.27132		5.65267	0.0929832		5.65067	0.0443459			5.65467	0.0591278		5.65433	-0.627041		5.65167	-0.379562		5.652	0.234127		5.656	0.0753403			5.65183	-0.0567436
5.6595	-0.831604		5.66217	-0.0472069		5.65833	-0.0309944		5.65783	-0.351429		5.66183	0.0400543			5.66017	0.0367165		5.657	-0.0729561		5.66067	-0.272751		5.65933	0.0944138		5.65733	0.043869			5.66133	0.0572205		5.661	-0.628948		5.65833	-0.379562		5.65867	0.234127		5.66267	0.0743866			5.6585	-0.0581741
5.66617	-0.832081		5.66883	-0.04673		5.665	-0.0324249		5.6645	-0.351906		5.6685	0.0400543			5.66683	0.0324249		5.66367	-0.067234		5.66733	-0.274181		5.666	0.0944138		5.664	0.0429153			5.668	0.0562668		5.66767	-0.630379		5.665	-0.380039		5.66533	0.23365		5.66933	0.0734329			5.66517	-0.0581741
5.67283	-0.832081		5.6755	-0.0452995		5.67167	-0.0333786		5.67117	-0.351906		5.67517	0.0405312			5.6735	0.0295639		5.67033	-0.0605583		5.674	-0.275135		5.67267	0.0934601		5.67067	0.0414848			5.67467	0.0553131		5.67433	-0.630856		5.67167	-0.380516		5.672	0.233173		5.676	0.0724792			5.67183	-0.0576973
5.6795	-0.832081		5.68217	-0.0429153		5.67833	-0.0348091		5.67783	-0.351906		5.68183	0.0405312			5.68017	0.0281334		5.677	-0.0529289		5.68067	-0.275135		5.67933	0.0915527		5.67733	0.0400543			5.68133	0.0538826		5.681	-0.630379		5.67833	-0.380993		5.67867	0.232697		5.68267	0.0724792			5.6785	-0.0581741
5.68617	-0.832558		5.68883	-0.041008		5.685	-0.0357628		5.6845	-0.351429		5.6885	0.0400543			5.68683	0.0281334		5.68367	-0.0448227		5.68733	-0.275135		5.686	0.0896454		5.684	0.0386238			5.688	0.0524521		5.68767	-0.629425		5.685	-0.38147		5.68533	0.231266		5.68933	0.0734329			5.68517	-0.0576973
5.69283	-0.833035		5.6955	-0.041008		5.69167	-0.0362396		5.69117	-0.350475		5.69517	0.0395775			5.6935	0.0286102		5.69033	-0.0352859		5.694	-0.275612		5.69267	0.0867844		5.69067	0.0371933			5.69467	0.0529289		5.69433	-0.627995		5.69167	-0.382423		5.692	0.229836		5.696	0.0748634			5.69183	-0.0562668
5.6995	-0.833511		5.70217	-0.0429153		5.69833	-0.0362396		5.69783	-0.349045		5.70183	0.0391006			5.70017	0.0300407		5.697	-0.0247955		5.70067	-0.276566		5.69933	0.0844002		5.69733	0.0357628			5.70133	0.0538826		5.701	-0.627518		5.69833	-0.383377		5.69867	0.229359		5.70267	0.0767708			5.6985	-0.0553131
5.70617	-0.833511		5.70883	-0.0448227		5.705	-0.0371933		5.7045	-0.348091		5.7085	0.0376701			5.70683	0.0309944		5.70367	-0.0114441		5.70733	-0.277996		5.706	0.0844002		5.704	0.0343323			5.708	0.0553131		5.70767	-0.627518		5.705	-0.384331		5.70533	0.230312		5.70933	0.0786781			5.70517	-0.0548363
5.71283	-0.833988		5.7155	-0.0457764		5.71167	-0.0376701		5.71117	-0.348091		5.71517	0.0367165			5.7135	0.0324249		5.71033	0.00333786		5.714	-0.27895		5.71267	0.0872612		5.71067	0.0338554			5.71467	0.0553131		5.71433	-0.627995		5.71167	-0.385761		5.712	0.231266		5.716	0.0796318			5.71183	-0.0543594
5.7195	-0.834465		5.72217	-0.0472069		5.71833	-0.0376701		5.71783	-0.348091		5.72183	0.0367165			5.72017	0.0333786		5.717	0.0200272		5.72067	-0.27895		5.71933	0.0896454		5.71733	0.0329018			5.72133	0.0538826		5.721	-0.627995		5.71833	-0.388622		5.71867	0.231266		5.72267	0.0796318			5.7185	-0.0543594
5.72617	-0.834942		5.72883	-0.0486374		5.725	-0.0367165		5.7245	-0.348091		5.7285	0.0376701			5.72683	0.0348091		5.72367	0.038147		5.72733	-0.279903		5.726	0.0901222		5.724	0.0314713			5.728	0.0514984		5.72767	-0.627995		5.725	-0.390053		5.72533	0.231266		5.72933	0.079155			5.72517	-0.0543594
5.73283	-0.834942		5.7355	-0.0495911		5.73167	-0.0348091		5.73117	-0.350475		5.73517	0.0386238			5.7335	0.0357628		5.73033	0.0581741		5.734	-0.280857		5.73267	0.0891685		5.73067	0.0295639			5.73467	0.0491142		5.73433	-0.628948		5.73167	-0.390053		5.732	0.231266		5.736	0.0786781			5.73183	-0.0538826
5.7395	-0.833988		5.74217	-0.0495911		5.73833	-0.0333786		5.73783	-0.35429		5.74183	0.0395775			5.74017	0.0367165		5.737	0.0786781		5.74067	-0.28038		5.73933	0.0886917		5.73733	0.0271797			5.74133	0.0472069		5.741	-0.629902		5.73833	-0.389099		5.73867	0.230789		5.74267	0.0772476			5.7385	-0.0543594
5.74617	-0.833035		5.74883	-0.0500679		5.745	-0.0329018		5.7445	-0.358582		5.7485	0.0405312			5.74683	0.038147		5.74367	0.0977516		5.74733	-0.278473		5.746	0.0863075		5.744	0.0252724			5.748	0.0457764		5.74767	-0.630379		5.745	-0.390053		5.74533	0.230312		5.74933	0.0758171			5.74517	-0.0557899
5.75283	-0.832081		5.7555	-0.0514984		5.75167	-0.0324249		5.75117	-0.361443		5.75517	0.0419617			5.7535	0.0391006		5.75033	0.115871		5.754	-0.277042		5.75267	0.0829697		5.75067	0.0247955			5.75467	0.0457764		5.75433	-0.629902		5.75167	-0.391006		5.752	0.229836		5.756	0.0748634			5.75183	-0.0572205
5.7595	-0.832081		5.76217	-0.0529289		5.75833	-0.0319481		5.75783	-0.361919		5.76183	0.0429153			5.76017	0.0405312		5.757	0.132561		5.76067	-0.276089		5.75933	0.079155		5.75733	0.0247955			5.76133	0.0462532		5.761	-0.629425		5.75833	-0.39196		5.75867	0.229359		5.76267	0.0743866			5.7585	-0.0576973
5.76617	-0.833988		5.76883	-0.0529289		5.765	-0.0314713		5.7645	-0.360966		5.7685	0.0433922			5.76683	0.0405312		5.76367	0.150204		5.76733	-0.276566		5.766	0.0782013		5.764	0.0252724			5.768	0.0481606		5.76767	-0.630379		5.765	-0.392437		5.76533	0.228405		5.76933	0.0743866			5.76517	-0.0581741
5.77283	-0.837326		5.7755	-0.0529289		5.77167	-0.0319481		5.77117	-0.359058		5.77517	0.0433922			5.7735	0.041008		5.77033	0.166893		5.774	-0.276566		5.77267	0.0786781		5.77067	0.0252724			5.77467	0.0500679		5.77433	-0.631332		5.77167	-0.393867		5.772	0.228882		5.776	0.0743866			5.77183	-0.0591278
5.7795	-0.840187		5.78217	-0.0534058		5.77833	-0.0324249		5.77783	-0.356197		5.78183	0.0433922			5.78017	0.041008		5.777	0.181198		5.78067	-0.277519		5.77933	0.0805855		5.77733	0.026226			5.78133	0.0514984		5.781	-0.632286		5.77833	-0.395775		5.77867	0.229836		5.78267	0.0743866			5.7785	-0.0596046
5.78617	-0.842571		5.78883	-0.0519753		5.785	-0.0319481		5.7845	-0.354767		5.7885	0.0433922			5.78683	0.0419617		5.78367	0.194073		5.78733	-0.278473		5.786	0.0815392		5.784	0.0267029			5.788	0.0534058		5.78767	-0.63324		5.785	-0.397205		5.78533	0.229836		5.78933	0.0748634			5.78517	-0.0596046
5.79283	-0.844479		5.7955	-0.0495911		5.79167	-0.0319481		5.79117	-0.353813		5.79517	0.0433922			5.7935	0.0414848		5.79033	0.205517		5.794	-0.279427		5.79267	0.082016		5.79067	0.0257492			5.79467	0.0557899		5.79433	-0.635147		5.79167	-0.398159		5.792	0.228882		5.796	0.0748634			5.79183	-0.0596046
5.7995	-0.844479		5.80217	-0.0476837		5.79833	-0.0324249		5.79783	-0.353813		5.80183	0.0443459			5.80017	0.0395775		5.797	0.21553		5.80067	-0.279427		5.79933	0.082016		5.79733	0.023365			5.80133	0.0591278		5.801	-0.638008		5.79833	-0.39959		5.79867	0.228405		5.80267	0.0743866			5.7985	-0.0596046
5.80617	-0.843048		5.80883	-0.04673		5.805	-0.0352859		5.8045	-0.355244		5.8085	0.0457764			5.80683	0.0376701		5.80367	0.22459		5.80733	-0.27895		5.806	0.0815392		5.804	0.0219345			5.808	0.0605583		5.80767	-0.639439		5.805	-0.401974		5.80533	0.227928		5.80933	0.0748634			5.80517	-0.0600815
5.81283	-0.840187		5.8155	-0.0457764		5.81167	-0.0376701		5.81117	-0.356674		5.81517	0.04673			5.8135	0.0357628		5.81033	0.23222		5.814	-0.277996		5.81267	0.0815392		5.81067	0.0224113			5.81467	0.0605583		5.81433	-0.639439		5.81167	-0.404358		5.812	0.226498		5.816	0.0762939			5.81183	-0.0610352
5.8195	-0.837326		5.82217	-0.0448227		5.81833	-0.0386238		5.81783	-0.357151		5.82183	0.04673			5.82017	0.0348091		5.817	0.240326		5.82067	-0.277042		5.81933	0.082016		5.81733	0.0228882			5.82133	0.0610352		5.821	-0.638485		5.81833	-0.405788		5.81867	0.22459		5.82267	0.0772476			5.8185	-0.061512
5.82617	-0.835419		5.82883	-0.0433922		5.825	-0.0391006		5.8245	-0.355721		5.8285	0.0462532			5.82683	0.0329018		5.82367	0.251293		5.82733	-0.277519		5.826	0.0824928		5.824	0.0228882			5.828	0.061512		5.82767	-0.637531		5.825	-0.406265		5.82533	0.222683		5.82933	0.0777245			5.82517	-0.0610352
5.83283	-0.835419		5.8355	-0.0433922		5.83167	-0.0386238		5.83117	-0.353813		5.83517	0.0443459			5.8335	0.0305176		5.83033	0.266075		5.834	-0.279427		5.83267	0.0829697		5.83067	0.023365			5.83467	0.0619888		5.83433	-0.635147		5.83167	-0.405788		5.832	0.222206		5.836	0.0767708			5.83183	-0.0610352
5.8395	-0.836372		5.84217	-0.043869		5.83833	-0.038147		5.83783	-0.352383		5.84183	0.0419617			5.84017	0.0290871		5.837	0.286579		5.84067	-0.282764		5.83933	0.0834465		5.83733	0.0243187			5.84133	0.0629425		5.841	-0.632286		5.83833	-0.405312		5.83867	0.222206		5.84267	0.0753403			5.8385	-0.061512
5.84617	-0.838757		5.84883	-0.0433922		5.845	-0.0367165		5.8445	-0.351429		5.8485	0.0391006			5.84683	0.0281334		5.84367	0.313759		5.84733	-0.285625		5.846	0.084877		5.844	0.0247955			5.848	0.064373		5.84767	-0.629902		5.845	-0.403881		5.84533	0.222206		5.84933	0.0729561			5.84517	-0.0619888
5.85283	-0.841141		5.8555	-0.0424385		5.85167	-0.0357628		5.85117	-0.351906		5.85517	0.0367165			5.8535	0.0281334		5.85033	0.349998		5.854	-0.286579		5.85267	0.084877		5.85067	0.023365			5.85467	0.0662804		5.85433	-0.627995		5.85167	-0.401974		5.852	0.222206		5.856	0.0696182			5.85183	-0.0610352
5.8595	-0.843048		5.86217	-0.041008		5.85833	-0.0357628		5.85783	-0.352859		5.86183	0.0348091			5.86017	0.0286102		5.857	0.398159		5.86067	-0.286579		5.85933	0.0839233		5.85733	0.0214577			5.86133	0.0662804		5.861	-0.626087		5.85833	-0.400543		5.85867	0.222683		5.86267	0.0667572			5.8585	-0.0600815
5.86617	-0.844002		5.86883	-0.0405312		5.865	-0.0348091		5.8645	-0.355721		5.8685	0.0338554			5.86683	0.0295639		5.86367	0.459671		5.86733	-0.285625		5.866	0.0834465		5.864	0.0195503			5.868	0.064373		5.86767	-0.624657		5.865	-0.400543		5.86533	0.224113		5.86933	0.0648499			5.86517	-0.0600815
5.87283	-0.844479		5.8755	-0.0400543		5.87167	-0.0338554		5.87117	-0.357151		5.87517	0.0329018			5.8735	0.0319481		5.87033	0.535488		5.874	-0.283241		5.87267	0.0829697		5.87067	0.0181198			5.87467	0.061512		5.87433	-0.623226		5.87167	-0.40102		5.872	0.225544		5.876	0.0653267			5.87183	-0.0596046
5.8795	-0.843525		5.88217	-0.0400543		5.87833	-0.0338554		5.87783	-0.358582		5.88183	0.0319481			5.88017	0.0343323		5.877	0.624657		5.88067	-0.280857		5.87933	0.0824928		5.87733	0.0171661			5.88133	0.0581741		5.881	-0.620842		5.87833	-0.401974		5.87867	0.226021		5.88267	0.0658035			5.8785	-0.0576973
5.88617	-0.841141		5.88883	-0.0414848		5.885	-0.0357628		5.8845	-0.359058		5.8885	0.0309944			5.88683	0.0362396		5.88367	0.730038		5.88733	-0.27895		5.886	0.0810623		5.884	0.0171661			5.888	0.0562668		5.88767	-0.618458		5.885	-0.402451		5.88533	0.226021		5.88933	0.067234			5.88517	-0.0557899
5.89283	-0.83828		5.8955	-0.0433922		5.89167	-0.0376701		5.89117	-0.359058		5.89517	0.0305176			5.8935	0.0367165		5.89033	0.851631		5.894	-0.278473		5.89267	0.079155		5.89067	0.0181198			5.89467	0.0562668		5.89433	-0.616074		5.89167	-0.402927		5.892	0.226498		5.896	0.0681877			5.89183	-0.0543594
5.8995	-0.836372		5.90217	-0.0448227		5.89833	-0.0376701		5.89783	-0.358582		5.90183	0.0309944			5.90017	0.0352859		5.897	0.98753		5.90067	-0.27895		5.89933	0.0772476		5.89733	0.0185966			5.90133	0.0576973		5.901	-0.61512		5.89833	-0.403404		5.89867	0.226974		5.90267	0.0705719			5.8985	-0.0538826
5.90617	-0.834942		5.90883	-0.0448227		5.905	-0.0367165		5.9045	-0.359535		5.9085	0.0324249			5.90683	0.0343323		5.90367	1.1344		5.90733	-0.280857		5.906	0.0758171		5.904	0.0190735			5.908	0.0596046		5.90767	-0.614643		5.905	-0.403404		5.90533	0.226021		5.90933	0.0734329			5.90517	-0.0548363
5.91283	-0.833511		5.9155	-0.0443459		5.91167	-0.0348091		5.91117	-0.362396		5.91517	0.0338554			5.9135	0.0329018		5.91033	1.2908		5.914	-0.282288		5.91267	0.0762939		5.91067	0.0181198			5.91467	0.061512		5.91433	-0.61512		5.91167	-0.402927		5.912	0.223637		5.916	0.0748634			5.91183	-0.0553131
5.9195	-0.831127		5.92217	-0.043869		5.91833	-0.0329018		5.91783	-0.366211		5.92183	0.0352859			5.92017	0.0319481		5.917	1.45483		5.92067	-0.283241		5.91933	0.0767708		5.91733	0.0162125			5.92133	0.0638962		5.921	-0.61655		5.91833	-0.402451		5.91867	0.220776		5.92267	0.0758171			5.9185	-0.0548363
5.92617	-0.82922		5.92883	-0.0429153		5.925	-0.0300407		5.9245	-0.368118		5.9285	0.0352859			5.92683	0.0309944		5.92367	1.62077		5.92733	-0.282764		5.926	0.0762939		5.924	0.0133514			5.928	0.0658035		5.92767	-0.617027		5.925	-0.403404		5.92533	0.218868		5.92933	0.0748634			5.92517	-0.0543594
5.93283	-0.828743		5.9355	-0.0414848		5.93167	-0.026226		5.93117	-0.369549		5.93517	0.0348091			5.9335	0.0314713		5.93033	1.78146		5.934	-0.282288		5.93267	0.0758171		5.93067	0.0114441			5.93467	0.0653267		5.93433	-0.617981		5.93167	-0.404358		5.932	0.216961		5.936	0.0734329			5.93183	-0.0538826
5.9395	-0.829697		5.94217	-0.041008		5.93833	-0.023365		5.93783	-0.370502		5.94183	0.0343323			5.94017	0.0329018		5.937	1.93119		5.94067	-0.281811		5.93933	0.0772476		5.93733	0.0104904			5.94133	0.0648499		5.941	-0.617504		5.93833	-0.406265		5.93867	0.216007		5.94267	0.0710487			5.9385	-0.0543594
5.94617	-0.830173		5.94883	-0.0429153		5.945	-0.0224113		5.9445	-0.370979		5.9485	0.0333786			5.94683	0.0338554		5.94367	2.06518		5.94733	-0.280857		5.946	0.0786781		5.944	0.0104904			5.948	0.0634193		5.94767	-0.617027		5.945	-0.407696		5.94533	0.216007		5.94933	0.0677109			5.94517	-0.0553131
5.95283	-0.829697		5.9555	-0.0457764		5.95167	-0.023365		5.95117	-0.369549		5.95517	0.0329018			5.9535	0.0352859		5.95033	2.17676		5.954	-0.279903		5.95267	0.0782013		5.95067	0.0109673			5.95467	0.061512		5.95433	-0.617027		5.95167	-0.408173		5.952	0.216484		5.956	0.0648499			5.95183	-0.0562668
5.9595	-0.830173		5.96217	-0.0472069		5.95833	-0.0247955		5.95783	-0.366688		5.96183	0.0329018			5.96017	0.0357628		5.957	2.25973		5.96067	-0.279427		5.95933	0.0772476		5.95733	0.0119209			5.96133	0.058651		5.961	-0.617981		5.95833	-0.408649		5.95867	0.217438		5.96267	0.0629425			5.9585	-0.0576973
5.96617	-0.832081		5.96883	-0.0476837		5.965	-0.0247955		5.9645	-0.36478		5.9685	0.0343323			5.96683	0.0348091		5.96367	2.3098		5.96733	-0.279903		5.966	0.0777245		5.964	0.0123978			5.968	0.0548363		5.96767	-0.619888		5.965	-0.407219		5.96533	0.218391		5.96933	0.0634193			5.96517	-0.0596046
5.97283	-0.833988		5.9755	-0.0481606		5.97167	-0.023365		5.97117	-0.36335		5.97517	0.0357628			5.9735	0.0329018		5.97033	2.32649		5.974	-0.279903		5.97267	0.0786781		5.97067	0.0119209			5.97467	0.0529289		5.97433	-0.621319		5.97167	-0.404835		5.972	0.219345		5.976	0.0638962			5.97183	-0.061512
5.9795	-0.834465		5.98217	-0.0476837		5.97833	-0.023365		5.97783	-0.361919		5.98183	0.0352859			5.98017	0.0300407		5.977	2.31075		5.98067	-0.279427		5.97933	0.0796318		5.97733	0.0104904			5.98133	0.0514984		5.981	-0.622272		5.97833	-0.401974		5.97867	0.219822		5.98267	0.0638962			5.9785	-0.0624657
5.98617	-0.835419		5.98883	-0.0462532		5.985	-0.0243187		5.9845	-0.361443		5.9885	0.0333786			5.98683	0.0276566		5.98367	2.26355		5.98733	-0.279427		5.986	0.0801086		5.984	0.00905991			5.988	0.0505447		5.98767	-0.623703		5.985	-0.398636		5.98533	0.219345		5.98933	0.064373			5.98517	-0.0629425
5.99283	-0.837803		5.9955	-0.043869		5.99167	-0.0257492		5.99117	-0.36335		5.99517	0.0309944			5.9935	0.0267029		5.99033	2.18725		5.994	-0.279427		5.99267	0.0815392		5.99067	0.00715256			5.99467	0.0505447		5.99433	-0.62561		5.99167	-0.397205		5.992	0.219345		5.996	0.064373			5.99183	-0.0638962
5.9995	-0.839233		6.00217	-0.0419617		5.99833	-0.026226		5.99783	-0.366688		6.00183	0.0286102			6.00017	0.0267029		5.997	2.08521		6.00067	-0.27895		5.99933	0.0834465		5.99733	0.00429153			6.00133	0.0524521		6.001	-0.627041		5.99833	-0.396729		5.99867	0.219822		6.00267	0.064373			5.9985	-0.0653267
6.00617	-0.839233		6.00883	-0.0400543		6.005	-0.026226		6.0045	-0.370026		6.0085	0.0267029			6.00683	0.0267029		6.00367	1.96314		6.00733	-0.278473		6.006	0.0858307		6.004	0.00238419			6.008	0.0557899		6.00767	-0.628948		6.005	-0.397682		6.00533	0.220776		6.00933	0.0634193			6.00517	-0.0658035
6.01283	-0.83828		6.0155	-0.038147		6.01167	-0.0267029		6.01117	-0.37384		6.01517	0.026226			6.0135	0.0267029		6.01033	1.82533		6.014	-0.278473		6.01267	0.0882149		6.01067	0.00238419			6.01467	0.058651		6.01433	-0.630379		6.01167	-0.39959		6.012	0.221252		6.016	0.0629425			6.01183	-0.0648499
6.0195	-0.838757		6.02217	-0.0357628		6.01833	-0.0271797		6.01783	-0.376225		6.02183	0.0276566			6.02017	0.026226		6.017	1.67656		6.02067	-0.277996		6.01933	0.0896454		6.01733	0.00333786			6.02133	0.0596046		6.021	-0.630379		6.01833	-0.40102		6.01867	0.220299		6.02267	0.0629425			6.0185	-0.0629425
6.02617	-0.839233		6.02883	-0.0329018		6.025	-0.0267029		6.0245	-0.376701		6.0285	0.0305176			6.02683	0.0257492		6.02367	1.52111		6.02733	-0.277996		6.026	0.0891685		6.024	0.00429153			6.028	0.0596046		6.02767	-0.629902		6.025	-0.402451		6.02533	0.219822		6.02933	0.0634193			6.02517	-0.0624657
6.03283	-0.839233		6.0355	-0.0305176		6.03167	-0.0257492		6.03117	-0.375748		6.03517	0.0333786			6.0335	0.0247955		6.03033	1.36471		6.034	-0.278473		6.03267	0.0896454		6.03067	0.00572205			6.03467	0.0605583		6.03433	-0.628471		6.03167	-0.402927		6.032	0.219345		6.036	0.0629425			6.03183	-0.0610352
6.0395	-0.838757		6.04217	-0.0290871		6.03833	-0.0257492		6.03783	-0.373363		6.04183	0.0352859			6.04017	0.0243187		6.037	1.21021		6.04067	-0.278473		6.03933	0.0905991		6.03733	0.00762939			6.04133	0.061512		6.041	-0.626087		6.03833	-0.402927		6.03867	0.219822		6.04267	0.0629425			6.0385	-0.0605583
6.04617	-0.83828		6.04883	-0.0276566		6.045	-0.0267029		6.0445	-0.371933		6.0485	0.0357628			6.04683	0.0243187		6.04367	1.06049		6.04733	-0.27895		6.046	0.0915527		6.044	0.00953674			6.048	0.061512		6.04767	-0.622272		6.045	-0.402451		6.04533	0.218391		6.04933	0.0634193			6.04517	-0.0605583
6.05283	-0.837326		6.0555	-0.026226		6.05167	-0.0276566		6.05117	-0.370026		6.05517	0.0352859			6.0535	0.0252724		6.05033	0.918388		6.054	-0.279427		6.05267	0.0910759		6.05067	0.0109673			6.05467	0.061512		6.05433	-0.617981		6.05167	-0.402451		6.052	0.216484		6.056	0.0629425			6.05183	-0.0610352
6.0595	-0.835419		6.06217	-0.0257492		6.05833	-0.0281334		6.05783	-0.368595		6.06183	0.0348091			6.06017	0.0257492		6.057	0.786304		6.06067	-0.280857		6.05933	0.0901222		6.05733	0.0109673			6.06133	0.0610352		6.061	-0.614166		6.05833	-0.403881		6.05867	0.214577		6.06267	0.0619888			6.0585	-0.0600815
6.06617	-0.833511		6.06883	-0.0271797		6.065	-0.0290871		6.0645	-0.366688		6.0685	0.0329018			6.06683	0.0257492		6.06367	0.665665		6.06733	-0.282288		6.066	0.0905991		6.064	0.0100136			6.068	0.061512		6.06767	-0.609875		6.065	-0.406265		6.06533	0.213146		6.06933	0.0610352			6.06517	-0.0576973
6.07283	-0.831604		6.0755	-0.0290871		6.07167	-0.0295639		6.07117	-0.366211		6.07517	0.0305176			6.0735	0.026226		6.07033	0.555992		6.074	-0.282764		6.07267	0.0920296		6.07067	0.00858307			6.07467	0.0629425		6.07433	-0.604153		6.07167	-0.408649		6.072	0.211716		6.076	0.061512			6.07183	-0.0557899
6.0795	-0.83065		6.08217	-0.0305176		6.07833	-0.0300407		6.07783	-0.365734		6.08183	0.0290871			6.08017	0.0271797		6.077	0.458717		6.08067	-0.282764		6.07933	0.0934601		6.07733	0.00762939			6.08133	0.064373		6.081	-0.597		6.07833	-0.41151		6.07867	0.211239		6.08267	0.061512			6.0785	-0.0543594
6.08617	-0.829697		6.08883	-0.0319481		6.085	-0.0305176		6.0845	-0.364304		6.0885	0.0286102			6.08683	0.0290871		6.08367	0.374317		6.08733	-0.281811		6.086	0.0939369		6.084	0.00762939			6.088	0.0653267		6.08767	-0.588417		6.085	-0.413418		6.08533	0.213146		6.08933	0.0619888			6.08517	-0.0524521
6.09283	-0.82922		6.0955	-0.0333786		6.09167	-0.0309944		6.09117	-0.362873		6.09517	0.0300407			6.0935	0.0314713		6.09033	0.304699		6.094	-0.279903		6.09267	0.0958443		6.09067	0.00810623			6.09467	0.0653267		6.09433	-0.57888		6.09167	-0.414848		6.092	0.216007		6.096	0.0629425			6.09183	-0.0510216
6.0995	-0.828743		6.10217	-0.0348091		6.09833	-0.0314713		6.09783	-0.362873		6.10183	0.0329018			6.10017	0.0348091		6.097	0.247478		6.10067	-0.277042		6.09933	0.0982285		6.09733	0.00905991			6.10133	0.0653267		6.101	-0.56839		6.09833	-0.415325		6.09867	0.218391		6.10267	0.0653267			6.0985	-0.0510216
6.10617	-0.828743		6.10883	-0.0333786		6.105	-0.0319481		6.1045	-0.36335		6.1085	0.0352859			6.10683	0.038147		6.10367	0.200272		6.10733	-0.274658		6.106	0.100613		6.104	0.0100136			6.108	0.0653267		6.10767	-0.555992		6.105	-0.415325		6.10533	0.220776		6.10933	0.0658035			6.10517	-0.0524521
6.11283	-0.828266		6.1155	-0.0309944		6.11167	-0.0324249		6.11117	-0.36335		6.11517	0.0371933			6.1135	0.041008		6.11033	0.162601		6.114	-0.273228		6.11267	0.101566		6.11067	0.0109673			6.11467	0.064373		6.11433	-0.541687		6.11167	-0.416279		6.112	0.222683		6.116	0.0638962			6.11183	-0.0538826
6.1195	-0.827789		6.12217	-0.0295639		6.11833	-0.0329018		6.11783	-0.361919		6.12183	0.0386238			6.12017	0.0414848		6.117	0.133038		6.12067	-0.273228		6.11933	0.101566		6.11733	0.0119209			6.12133	0.0610352		6.121	-0.525951		6.11833	-0.418186		6.11867	0.222683		6.12267	0.0619888			6.1185	-0.0543594
6.12617	-0.827789		6.12883	-0.0290871		6.125	-0.0338554		6.1245	-0.360966		6.1285	0.0395775			6.12683	0.041008		6.12367	0.109196		6.12733	-0.274181		6.126	0.101566		6.124	0.0128746			6.128	0.0572205		6.12767	-0.508308		6.125	-0.419617		6.12533	0.221252		6.12933	0.0610352			6.12517	-0.0562668
6.13283	-0.82922		6.1355	-0.0300407		6.13167	-0.0338554		6.13117	-0.360489		6.13517	0.0386238			6.1335	0.0395775		6.13033	0.0872612		6.134	-0.276089		6.13267	0.100613		6.13067	0.0143051			6.13467	0.0548363		6.13433	-0.490189		6.13167	-0.421047		6.132	0.218868		6.136	0.0600815			6.13183	-0.0576973
6.1395	-0.83065		6.14217	-0.0305176		6.13833	-0.0348091		6.13783	-0.360012		6.14183	0.0362396			6.14017	0.0367165		6.137	0.0677109		6.14067	-0.277996		6.13933	0.0982285		6.13733	0.0152588			6.14133	0.0548363		6.141	-0.470638		6.13833	-0.422001		6.13867	0.217438		6.14267	0.058651			6.1385	-0.0591278
6.14617	-0.830173		6.14883	-0.0324249		6.145	-0.0348091		6.1445	-0.360012		6.1485	0.0357628			6.14683	0.0343323		6.14367	0.0505447		6.14733	-0.279903		6.146	0.0963211		6.144	0.0162125			6.148	0.0557899		6.14767	-0.449181		6.145	-0.423431		6.14533	0.216007		6.14933	0.058651			6.14517	-0.0600815
6.15283	-0.828743		6.1555	-0.0348091		6.15167	-0.0343323		6.15117	-0.360489		6.15517	0.0362396			6.1535	0.0329018		6.15033	0.0362396		6.154	-0.282288		6.15267	0.0944138		6.15067	0.0181198			6.15467	0.0572205		6.15433	-0.424862		6.15167	-0.424385		6.152	0.21553		6.156	0.0600815			6.15183	-0.0596046
6.1595	-0.828743		6.16217	-0.0371933		6.15833	-0.0343323		6.15783	-0.361443		6.16183	0.0362396			6.16017	0.0324249		6.157	0.0238419		6.16067	-0.283718		6.15933	0.0944138		6.15733	0.0195503			6.16133	0.058651		6.161	-0.39959		6.15833	-0.424862		6.15867	0.216007		6.16267	0.0624657			6.1585	-0.0572205
6.16617	-0.829697		6.16883	-0.038147		6.165	-0.0348091		6.1645	-0.362873		6.1685	0.0367165			6.16683	0.0319481		6.16367	0.0128746		6.16733	-0.284672		6.166	0.0944138		6.164	0.020504			6.168	0.0591278		6.16767	-0.374794		6.165	-0.425339		6.16533	0.217438		6.16933	0.0638962			6.16517	-0.0538826
6.17283	-0.831127		6.1755	-0.0376701		6.17167	-0.0362396		6.17117	-0.363827		6.17517	0.0376701			6.1735	0.0319481		6.17033	0.00524521		6.174	-0.284672		6.17267	0.0939369		6.17067	0.0200272			6.17467	0.0596046		6.17433	-0.349522		6.17167	-0.426769		6.172	0.218868		6.176	0.0648499			6.17183	-0.0519753
6.1795	-0.832081		6.18217	-0.0386238		6.17833	-0.0376701		6.17783	-0.364304		6.18183	0.0400543			6.18017	0.0333786		6.177	-0.000953674		6.18067	-0.286102		6.17933	0.0944138		6.17733	0.0181198			6.18133	0.0591278		6.181	-0.323296		6.17833	-0.42963		6.17867	0.219822		6.18267	0.0658035			6.1785	-0.0514984
6.18617	-0.833511		6.18883	-0.0400543		6.185	-0.0391006		6.1845	-0.363827		6.1885	0.0414848			6.18683	0.0357628		6.18367	-0.00524521		6.18733	-0.28801		6.186	0.0958443		6.184	0.0162125			6.188	0.0581741		6.18767	-0.298023		6.185	-0.432491		6.18533	0.221252		6.18933	0.0653267			6.18517	-0.0510216
6.19283	-0.835896		6.1955	-0.0405312		6.19167	-0.0405312		6.19117	-0.362873		6.19517	0.0429153			6.1935	0.0376701		6.19033	-0.00905991		6.194	-0.28944		6.19267	0.0967979		6.19067	0.0143051			6.19467	0.0557899		6.19433	-0.275612		6.19167	-0.433922		6.192	0.222206		6.196	0.0634193			6.19183	-0.0500679
6.1995	-0.837803		6.20217	-0.0400543		6.19833	-0.0419617		6.19783	-0.362396		6.20183	0.0452995			6.20017	0.0395775		6.197	-0.0128746		6.20067	-0.288963		6.19933	0.0967979		6.19733	0.0128746			6.20133	0.0538826		6.201	-0.255585		6.19833	-0.435352		6.19867	0.221252		6.20267	0.0596046			6.1985	-0.0505447
6.20617	-0.83828		6.20883	-0.0400543		6.205	-0.043869		6.2045	-0.362396		6.2085	0.0481606			6.20683	0.0414848		6.20367	-0.0166893		6.20733	-0.288963		6.206	0.0977516		6.204	0.0128746			6.208	0.0538826		6.20767	-0.236511		6.205	-0.437737		6.20533	0.219345		6.20933	0.0572205			6.20517	-0.0514984
6.21283	-0.837326		6.2155	-0.041008		6.21167	-0.0457764		6.21117	-0.362873		6.21517	0.0486374			6.2135	0.0443459		6.21033	-0.020504		6.214	-0.289917		6.21267	0.0991821		6.21067	0.0143051			6.21467	0.0529289		6.21433	-0.218391		6.21167	-0.439167		6.212	0.218391		6.216	0.0557899			6.21183	-0.0514984
6.2195	-0.837326		6.22217	-0.041008		6.21833	-0.0481606		6.21783	-0.36335		6.22183	0.0472069			6.22017	0.04673		6.217	-0.0238419		6.22067	-0.290394		6.21933	0.0987053		6.21733	0.0162125			6.22133	0.0510216		6.221	-0.202656		6.21833	-0.440121		6.21867	0.217915		6.22267	0.0557899			6.2185	-0.0519753
6.22617	-0.83828		6.22883	-0.0395775		6.225	-0.0505447		6.2245	-0.363827		6.2285	0.0443459			6.22683	0.04673		6.22367	-0.0267029		6.22733	-0.289917		6.226	0.0963211		6.224	0.0190735			6.228	0.0495911		6.22767	-0.188351		6.225	-0.441551		6.22533	0.217438		6.22933	0.0567436			6.22517	-0.0524521
6.23283	-0.83971		6.2355	-0.0386238		6.23167	-0.0524521		6.23117	-0.363827		6.23517	0.0424385			6.2335	0.0448227		6.23033	-0.0305176		6.234	-0.28944		6.23267	0.0934601		6.23067	0.0214577			6.23467	0.0481606		6.23433	-0.175476		6.23167	-0.443935		6.232	0.217438		6.236	0.0576973			6.23183	-0.0534058
6.2395	-0.842094		6.24217	-0.0400543		6.23833	-0.0529289		6.23783	-0.36478		6.24183	0.041008			6.24017	0.0419617		6.237	-0.0343323		6.24067	-0.290394		6.23933	0.0910759		6.23733	0.023365			6.24133	0.04673		6.241	-0.164509		6.23833	-0.445843		6.23867	0.218868		6.24267	0.0591278			6.2385	-0.0538826
6.24617	-0.844479		6.24883	-0.0424385		6.245	-0.0519753		6.2445	-0.365734		6.2485	0.0400543			6.24683	0.0391006		6.24367	-0.0376701		6.24733	-0.291824		6.246	0.0886917		6.244	0.0247955			6.248	0.0448227		6.24767	-0.157356		6.245	-0.446796		6.24533	0.220776		6.24933	0.0591278			6.24517	-0.0543594
6.25283	-0.847816		6.2555	-0.0443459		6.25167	-0.0500679		6.25117	-0.366688		6.25517	0.0395775			6.2535	0.0362396		6.25033	-0.0405312		6.254	-0.291348		6.25267	0.0867844		6.25067	0.0252724			6.25467	0.0443459		6.25433	-0.153065		6.25167	-0.446796		6.252	0.221729		6.256	0.0572205			6.25183	-0.0557899
6.2595	-0.851154		6.26217	-0.04673		6.25833	-0.0486374		6.25783	-0.367165		6.26183	0.0395775			6.26017	0.0333786		6.257	-0.0448227		6.26067	-0.289917		6.25933	0.0853539		6.25733	0.0252724			6.26133	0.0433922		6.261	-0.152111		6.25833	-0.44632		6.25867	0.221729		6.26267	0.0534058			6.2585	-0.0562668
6.26617	-0.853062		6.26883	-0.0495911		6.265	-0.04673		6.2645	-0.367165		6.2685	0.0391006			6.26683	0.0319481		6.26367	-0.0505447		6.26733	-0.28801		6.266	0.084877		6.264	0.0247955			6.268	0.0419617		6.26767	-0.154972		6.265	-0.444889		6.26533	0.222206		6.26933	0.0495911			6.26517	-0.0572205
6.27283	-0.853539		6.2755	-0.0524521		6.27167	-0.0452995		6.27117	-0.368118		6.27517	0.0386238			6.2735	0.0314713		6.27033	-0.0543594		6.274	-0.287056		6.27267	0.0839233		6.27067	0.023365			6.27467	0.0405312		6.27433	-0.160217		6.27167	-0.443459		6.272	0.221252		6.276	0.0472069			6.27183	-0.0572205
6.2795	-0.852108		6.28217	-0.0524521		6.27833	-0.0448227		6.27783	-0.369072		6.28183	0.0376701			6.28017	0.0309944		6.277	-0.0567436		6.28067	-0.285625		6.27933	0.0815392		6.27733	0.0219345			6.28133	0.0395775		6.281	-0.166416		6.27833	-0.441551		6.27867	0.219345		6.28267	0.0462532			6.2785	-0.0576973
6.28617	-0.849247		6.28883	-0.0510216		6.285	-0.0452995		6.2845	-0.370026		6.2885	0.0371933			6.28683	0.0295639		6.28367	-0.0600815		6.28733	-0.285625		6.286	0.0805855		6.284	0.0195503			6.288	0.0386238		6.28767	-0.172138		6.285	-0.440121		6.28533	0.216961		6.28933	0.04673			6.28517	-0.0572205
6.29283	-0.845909		6.2955	-0.0481606		6.29167	-0.0462532		6.29117	-0.370979		6.29517	0.0371933			6.2935	0.0276566		6.29033	-0.0658035		6.294	-0.286102		6.29267	0.0805855		6.29067	0.0162125			6.29467	0.0371933		6.29433	-0.179291		6.29167	-0.439644		6.292	0.214577		6.296	0.0486374			6.29183	-0.0576973
6.2995	-0.843048		6.30217	-0.0448227		6.29833	-0.04673		6.29783	-0.372887		6.30183	0.0376701			6.30017	0.0252724		6.297	-0.0710487		6.30067	-0.287056		6.29933	0.0815392		6.29733	0.0138283			6.30133	0.0362396		6.301	-0.187874		6.29833	-0.440121		6.29867	0.211716		6.30267	0.0510216			6.2985	-0.0591278
6.30617	-0.841618		6.30883	-0.041008		6.305	-0.0472069		6.3045	-0.376225		6.3085	0.038147			6.30683	0.023365		6.30367	-0.0748634		6.30733	-0.288486		6.306	0.0815392		6.304	0.0119209			6.308	0.0357628		6.30767	-0.197411		6.305	-0.440598		6.30533	0.209332		6.30933	0.0548363			6.30517	-0.0619888
6.31283	-0.841141		6.3155	-0.0371933		6.31167	-0.0481606		6.31117	-0.379086		6.31517	0.0386238			6.3135	0.0224113		6.31033	-0.0786781		6.314	-0.289917		6.31267	0.0824928		6.31067	0.00953674			6.31467	0.0348091		6.31433	-0.208855		6.31167	-0.441074		6.312	0.207901		6.316	0.0591278			6.31183	-0.064373
6.3195	-0.843048		6.32217	-0.0348091		6.31833	-0.0491142		6.31783	-0.381947		6.32183	0.0386238			6.32017	0.0224113		6.317	-0.0834465		6.32067	-0.290394		6.31933	0.0839233		6.31733	0.00667572			6.32133	0.0338554		6.321	-0.222206		6.31833	-0.442505		6.31867	0.207424		6.32267	0.0629425			6.3185	-0.0667572
6.32617	-0.846386		6.32883	-0.0348091		6.325	-0.0491142		6.3245	-0.384331		6.3285	0.038147			6.32683	0.0228882		6.32367	-0.087738		6.32733	-0.288963		6.326	0.0858307		6.324	0.00524521			6.328	0.0333786		6.32767	-0.236034		6.325	-0.445366		6.32533	0.207424		6.32933	0.0658035			6.32517	-0.0691414
6.33283	-0.849724		6.3355	-0.0367165		6.33167	-0.0486374		6.33117	-0.386238		6.33517	0.038147			6.3335	0.0228882		6.33033	-0.0901222		6.334	-0.287533		6.33267	0.0853539		6.33067	0.00476837			6.33467	0.0329018		6.33433	-0.248432		6.33167	-0.448704		6.332	0.206947		6.336	0.067234			6.33183	-0.0700951
6.3395	-0.853062		6.34217	-0.0395775		6.33833	-0.0495911		6.33783	-0.386715		6.34183	0.0386238			6.34017	0.0224113		6.337	-0.0920296		6.34067	-0.286579		6.33933	0.084877		6.33733	0.00429153			6.34133	0.0333786		6.341	-0.258923		6.33833	-0.451088		6.33867	0.20647		6.34267	0.0677109			6.3385	-0.0696182
6.34617	-0.854492		6.34883	-0.0429153		6.345	-0.0524521		6.3445	-0.386238		6.3485	0.0391006			6.34683	0.0209808		6.34367	-0.0948906		6.34733	-0.286102		6.346	0.0858307		6.344	0.0038147			6.348	0.0338554		6.34767	-0.268936		6.345	-0.452518		6.34533	0.205994		6.34933	0.0677109			6.34517	-0.0681877
6.35283	-0.855446		6.3555	-0.0452995		6.35167	-0.0562668		6.35117	-0.386238		6.35517	0.0400543			6.3535	0.0185966		6.35033	-0.0977516		6.354	-0.285625		6.35267	0.0858307		6.35067	0.0038147			6.35467	0.0343323		6.35433	-0.277042		6.35167	-0.454426		6.352	0.20504		6.356	0.0667572			6.35183	-0.0677109
6.3595	-0.856876		6.36217	-0.0481606		6.35833	-0.0596046		6.35783	-0.385761		6.36183	0.0395775			6.36017	0.0157356		6.357	-0.100136		6.36067	-0.285625		6.35933	0.0853539		6.35733	0.00429153			6.36133	0.0348091		6.361	-0.281811		6.35833	-0.455856		6.35867	0.203609		6.36267	0.0653267			6.3585	-0.0686646
6.36617	-0.858307		6.36883	-0.0505447		6.365	-0.061512		6.3645	-0.386238		6.3685	0.0376701			6.36683	0.0138283		6.36367	-0.102043		6.36733	-0.286579		6.366	0.0844002		6.364	0.00333786			6.368	0.0357628		6.36767	-0.281811		6.365	-0.45681		6.36533	0.203133		6.36933	0.0638962			6.36517	-0.0705719
6.37283	-0.859261		6.3755	-0.0505447		6.37167	-0.0629425		6.37117	-0.387192		6.37517	0.0357628			6.3735	0.0133514		6.37033	-0.103474		6.374	-0.288486		6.37267	0.084877		6.37067	0.00190735			6.37467	0.0362396		6.37433	-0.274658		6.37167	-0.458241		6.372	0.203133		6.376	0.0624657			6.37183	-0.0729561
6.3795	-0.859737		6.38217	-0.0491142		6.37833	-0.0629425		6.37783	-0.388145		6.38183	0.0333786			6.38017	0.0143051		6.377	-0.104427		6.38067	-0.288963		6.37933	0.0853539		6.37733	0.000953674			6.38133	0.0362396		6.381	-0.259876		6.37833	-0.461102		6.37867	0.202656		6.38267	0.0624657			6.3785	-0.0762939
6.38617	-0.859737		6.38883	-0.04673		6.385	-0.0605583		6.3845	-0.389099		6.3885	0.0314713			6.38683	0.0166893		6.38367	-0.105858		6.38733	-0.288486		6.386	0.084877		6.384	0			6.388	0.0352859		6.38767	-0.233173		6.385	-0.464439		6.38533	0.201702		6.38933	0.0634193			6.38517	-0.0801086
6.39283	-0.858784		6.3955	-0.0462532		6.39167	-0.0562668		6.39117	-0.390053		6.39517	0.0295639			6.3935	0.0195503		6.39033	-0.106812		6.394	-0.287533		6.39267	0.0853539		6.39067	-0.00143051			6.39467	0.0343323		6.39433	-0.192642		6.39167	-0.4673		6.392	0.200272		6.396	0.064373			6.39183	-0.0829697
6.3995	-0.857353		6.40217	-0.0457764		6.39833	-0.0519753		6.39783	-0.39053		6.40183	0.0290871			6.40017	0.0219345		6.397	-0.108242		6.40067	-0.287056		6.39933	0.0863075		6.39733	-0.00286102			6.40133	0.0333786		6.401	-0.138283		6.39833	-0.468254		6.39867	0.198841		6.40267	0.0648499			6.3985	-0.0844002
6.40617	-0.855446		6.40883	-0.0457764		6.405	-0.0486374		6.4045	-0.391483		6.4085	0.0290871			6.40683	0.0238419		6.40367	-0.108719		6.40733	-0.287533		6.406	0.087738		6.404	-0.0038147			6.408	0.0329018		6.40767	-0.0681877		6.405	-0.468254		6.40533	0.196934		6.40933	0.064373			6.40517	-0.0853539
6.41283	-0.854492		6.4155	-0.04673		6.41167	-0.04673		6.41117	-0.392437		6.41517	0.0300407			6.4135	0.0243187		6.41033	-0.110149		6.414	-0.288486		6.41267	0.0882149		6.41067	-0.00429153			6.41467	0.0314713		6.41433	0.0200272		6.41167	-0.466824		6.412	0.194073		6.416	0.064373			6.41183	-0.0853539
6.4195	-0.854015		6.42217	-0.0476837		6.41833	-0.0457764		6.41783	-0.393867		6.42183	0.0309944			6.42017	0.0238419		6.417	-0.111103		6.42067	-0.28944		6.41933	0.087738		6.41733	-0.00476837			6.42133	0.0300407		6.421	0.1297		6.41833	-0.464439		6.41867	0.192165		6.42267	0.064373			6.4185	-0.084877
6.42617	-0.854015		6.42883	-0.0491142		6.425	-0.0452995		6.4245	-0.394821		6.4285	0.0314713			6.42683	0.0238419		6.42367	-0.113487		6.42733	-0.291348		6.426	0.087738		6.424	-0.00524521			6.428	0.0286102		6.42767	0.262737		6.425	-0.463009		6.42533	0.191689		6.42933	0.0629425			6.42517	-0.0824928
6.43283	-0.854969		6.4355	-0.0495911		6.43167	-0.0462532		6.43117	-0.395298		6.43517	0.0305176			6.4335	0.0238419		6.43033	-0.116348		6.434	-0.294209		6.43267	0.0863075		6.43067	-0.00524521			6.43467	0.0276566		6.43433	0.42057		6.43167	-0.462055		6.432	0.191689		6.436	0.061512			6.43183	-0.0805855
6.4395	-0.856876		6.44217	-0.0500679		6.43833	-0.0491142		6.43783	-0.395775		6.44183	0.0295639			6.44017	0.023365		6.437	-0.12064		6.44067	-0.295162		6.43933	0.0853539		6.43733	-0.00524521			6.44133	0.0271797		6.441	0.605583		6.43833	-0.462532		6.43867	0.191689		6.44267	0.0600815			6.4385	-0.0796318
6.44617	-0.856876		6.44883	-0.0500679		6.445	-0.0519753		6.4445	-0.396252		6.4485	0.0281334			6.44683	0.023365		6.44367	-0.124454		6.44733	-0.294685		6.446	0.084877		6.444	-0.00524521			6.448	0.0271797		6.44767	0.815392		6.445	-0.462055		6.44533	0.192165		6.44933	0.0600815			6.44517	-0.079155
6.45283	-0.855446		6.4555	-0.0495911		6.45167	-0.0543594		6.45117	-0.396729		6.45517	0.026226			6.4535	0.0238419		6.45033	-0.127316		6.454	-0.294685		6.45267	0.084877		6.45067	-0.00476837			6.45467	0.0271797		6.45433	1.04809		6.45167	-0.461578		6.452	0.192642		6.456	0.0610352			6.45183	-0.0772476
6.4595	-0.854015		6.46217	-0.0495911		6.45833	-0.0553131		6.45783	-0.398159		6.46183	0.0243187			6.46017	0.0252724		6.457	-0.1297		6.46067	-0.294209		6.45933	0.084877		6.45733	-0.00476837			6.46133	0.0271797		6.461	1.30081		6.45833	-0.462532		6.45867	0.192165		6.46267	0.0610352			6.4585	-0.0753403
6.46617	-0.853062		6.46883	-0.0505447		6.465	-0.0543594		6.4645	-0.398636		6.4685	0.0228882			6.46683	0.0257492		6.46367	-0.130653		6.46733	-0.292778		6.466	0.0858307		6.464	-0.00572205			6.468	0.026226		6.46767	1.56689		6.465	-0.463486		6.46533	0.191212		6.46933	0.0605583			6.46517	-0.0739098
6.47283	-0.853539		6.4755	-0.0514984		6.47167	-0.0538826		6.47117	-0.399113		6.47517	0.023365			6.4735	0.0257492		6.47033	-0.132084		6.474	-0.290394		6.47267	0.0882149		6.47067	-0.00858307			6.47467	0.0238419		6.47433	1.84011		6.47167	-0.464439		6.472	0.189781		6.476	0.0596046			6.47183	-0.0729561
6.4795	-0.854492		6.48217	-0.0519753		6.47833	-0.0538826		6.47783	-0.399113		6.48183	0.0243187			6.48017	0.0252724		6.477	-0.132084		6.48067	-0.288963		6.47933	0.0901222		6.47733	-0.0104904			6.48133	0.0214577		6.481	2.11239		6.47833	-0.465393		6.47867	0.189304		6.48267	0.058651			6.4785	-0.0715256
6.48617	-0.856876		6.48883	-0.0519753		6.485	-0.0534058		6.4845	-0.398636		6.4885	0.0252724			6.48683	0.0238419		6.48367	-0.132084		6.48733	-0.28944		6.486	0.0915527		6.484	-0.0114441			6.488	0.0185966		6.48767	2.37513		6.485	-0.466347		6.48533	0.190735		6.48933	0.0572205			6.48517	-0.0710487
6.49283	-0.860214		6.4955	-0.0505447		6.49167	-0.0514984		6.49117	-0.398636		6.49517	0.0252724			6.4935	0.0224113		6.49033	-0.133038		6.494	-0.290394		6.49267	0.0920296		6.49067	-0.0123978			6.49467	0.0171661		6.49433	2.62117		6.49167	-0.4673		6.492	0.192165		6.496	0.0543594			6.49183	-0.0710487
6.4995	-0.863552		6.50217	-0.0495911		6.49833	-0.0500679		6.49783	-0.397682		6.50183	0.0243187			6.50017	0.0209808		6.497	-0.135422		6.50067	-0.291348		6.49933	0.0925064		6.49733	-0.0143051			6.50133	0.0181198		6.501	2.841		6.49833	-0.4673		6.49867	0.193119		6.50267	0.0529289			6.4985	-0.0720024
6.50617	-0.86689		6.50883	-0.0500679		6.505	-0.0500679		6.5045	-0.397682		6.5085	0.023365			6.50683	0.0200272		6.50367	-0.137806		6.50733	-0.292778		6.506	0.0925064		6.504	-0.014782			6.508	0.0209808		6.50767	3.02839		6.505	-0.4673		6.50533	0.193119		6.50933	0.0529289			6.50517	-0.0724792
6.51283	-0.867367		6.5155	-0.0514984		6.51167	-0.0510216		6.51117	-0.398636		6.51517	0.0219345			6.5135	0.0190735		6.51033	-0.14019		6.514	-0.295639		6.51267	0.0915527		6.51067	-0.0128746			6.51467	0.0238419		6.51433	3.17621		6.51167	-0.466347		6.512	0.194073		6.516	0.0529289			6.51183	-0.0739098
6.5195	-0.866413		6.52217	-0.0529289		6.51833	-0.0505447		6.51783	-0.398636		6.52183	0.0200272			6.52017	0.017643		6.517	-0.142574		6.52067	-0.297546		6.51933	0.0910759		6.51733	-0.0104904			6.52133	0.0257492		6.521	3.28112		6.51833	-0.465393		6.51867	0.195026		6.52267	0.0529289			6.5185	-0.0748634
6.52617	-0.864029		6.52883	-0.0548363		6.525	-0.0505447		6.5245	-0.397205		6.5285	0.0181198			6.52683	0.0157356		6.52367	-0.145435		6.52733	-0.297546		6.526	0.0915527		6.524	-0.00905991			6.528	0.0271797		6.52767	3.34024		6.525	-0.46587		6.52533	0.195503		6.52933	0.0529289			6.52517	-0.0753403
6.53283	-0.861645		6.5355	-0.0581741		6.53167	-0.0514984		6.53117	-0.395775		6.53517	0.0171661			6.5335	0.0152588		6.53033	-0.148296		6.534	-0.295639		6.53267	0.0929832		6.53067	-0.00810623			6.53467	0.0276566		6.53433	3.35217		6.53167	-0.466347		6.532	0.195503		6.536	0.0534058			6.53183	-0.0753403
6.5395	-0.859737		6.54217	-0.061512		6.53833	-0.0529289		6.53783	-0.395298		6.54183	0.0171661			6.54017	0.0157356		6.537	-0.151157		6.54067	-0.293732		6.53933	0.0948906		6.53733	-0.00810623			6.54133	0.026226		6.541	3.31831		6.53833	-0.4673		6.53867	0.196457		6.54267	0.0524521			6.5385	-0.0743866
6.54617	-0.858307		6.54883	-0.0624657		6.545	-0.0534058		6.5445	-0.395298		6.5485	0.0190735			6.54683	0.017643		6.54367	-0.154018		6.54733	-0.293255		6.546	0.0972748		6.544	-0.00810623			6.548	0.023365		6.54767	3.23963		6.545	-0.4673		6.54533	0.197887		6.54933	0.0510216			6.54517	-0.0720024
6.55283	-0.857353		6.5555	-0.0610352		6.55167	-0.0524521		6.55117	-0.393867		6.55517	0.0209808			6.5535	0.020504		6.55033	-0.154972		6.554	-0.292778		6.55267	0.0991821		6.55067	-0.00858307			6.55467	0.0214577		6.55433	3.11899		6.55167	-0.466824		6.552	0.198841		6.556	0.0486374			6.55183	-0.0691414
6.5595	-0.857353		6.56217	-0.0591278		6.55833	-0.0524521		6.55783	-0.393867		6.56183	0.0228882			6.56017	0.023365		6.557	-0.155449		6.56067	-0.291824		6.55933	0.100613		6.55733	-0.0109673			6.56133	0.0190735		6.561	2.96164		6.55833	-0.467777		6.55867	0.197887		6.56267	0.0462532			6.5585	-0.0667572
6.56617	-0.85783		6.56883	-0.0581741		6.565	-0.0519753		6.5645	-0.394821		6.5685	0.0238419			6.56683	0.026226		6.56367	-0.156403		6.56733	-0.292301		6.566	0.100613		6.564	-0.0138283			6.568	0.0157356		6.56767	2.77328		6.565	-0.469208		6.56533	0.196457		6.56933	0.0443459			6.56517	-0.0658035
6.57283	-0.857353		6.5755	-0.0567436		6.57167	-0.0514984		6.57117	-0.395775		6.57517	0.0238419			6.5735	0.0271797		6.57033	-0.156879		6.574	-0.292778		6.57267	0.099659		6.57067	-0.0166893			6.57467	0.0123978		6.57433	2.55919		6.57167	-0.471115		6.572	0.195503		6.576	0.0419617			6.57183	-0.0653267
6.5795	-0.857353		6.58217	-0.0557899		6.57833	-0.0524521		6.57783	-0.395298		6.58183	0.0238419			6.58017	0.026226		6.577	-0.156403		6.58067	-0.292778		6.57933	0.099659		6.57733	-0.0185966			6.58133	0.0100136		6.581	2.32458		6.57833	-0.471592		6.57867	0.195026		6.58267	0.0400543			6.5785	-0.0653267
6.58617	-0.85783		6.58883	-0.0543594		6.585	-0.0543594		6.5845	-0.394821		6.5885	0.0224113			6.58683	0.0243187		6.58367	-0.154972		6.58733	-0.290871		6.586	0.100613		6.584	-0.0195503			6.588	0.00858307		6.58767	2.07663		6.585	-0.471592		6.58533	0.194073		6.58933	0.038147			6.58517	-0.0662804
6.59283	-0.858307		6.5955	-0.0538826		6.59167	-0.0548363		6.59117	-0.394821		6.59517	0.0200272			6.5935	0.0228882		6.59033	-0.153542		6.594	-0.288486		6.59267	0.101089		6.59067	-0.0200272			6.59467	0.00810623		6.59433	1.82343		6.59167	-0.470638		6.592	0.192642		6.596	0.0367165			6.59183	-0.0681877
6.5995	-0.858784		6.60217	-0.0543594		6.59833	-0.0548363		6.59783	-0.394821		6.60183	0.017643			6.60017	0.0214577		6.597	-0.153542		6.60067	-0.28801		6.59933	0.102043		6.59733	-0.0195503			6.60133	0.00905991		6.601	1.57213		6.59833	-0.469685		6.59867	0.191689		6.60267	0.0367165			6.5985	-0.0691414
6.60617	-0.860214		6.60883	-0.0548363		6.605	-0.0557899		6.6045	-0.394344		6.6085	0.0157356			6.60683	0.0219345		6.60367	-0.152588		6.60733	-0.288486		6.606	0.102997		6.604	-0.0185966			6.608	0.0109673		6.60767	1.32847		6.605	-0.468731		6.60533	0.191212		6.60933	0.038147			6.60517	-0.0686646
6.61283	-0.862598		6.6155	-0.0548363		6.61167	-0.0572205		6.61117	-0.394821		6.61517	0.0143051			6.6135	0.0228882		6.61033	-0.152111		6.614	-0.288963		6.61267	0.102997		6.61067	-0.0181198			6.61467	0.0133514		6.61433	1.0972		6.61167	-0.468254		6.612	0.191212		6.616	0.0400543			6.61183	-0.067234
6.6195	-0.864029		6.62217	-0.0534058		6.61833	-0.0576973		6.61783	-0.394821		6.62183	0.0138283			6.62017	0.0243187		6.617	-0.152588		6.62067	-0.289917		6.61933	0.101089		6.61733	-0.017643			6.62133	0.0152588		6.621	0.883579		6.61833	-0.467777		6.61867	0.191689		6.62267	0.0419617			6.6185	-0.0667572
6.62617	-0.863552		6.62883	-0.0519753		6.625	-0.0576973		6.6245	-0.394821		6.6285	0.0138283			6.62683	0.0243187		6.62367	-0.155449		6.62733	-0.291824		6.626	0.0977516		6.624	-0.0171661			6.628	0.0171661		6.62767	0.690937		6.625	-0.468254		6.62533	0.192642		6.62933	0.043869			6.62517	-0.0667572
6.63283	-0.861645		6.6355	-0.0514984		6.63167	-0.0581741		6.63117	-0.394821		6.63517	0.0138283			6.6335	0.023365		6.63033	-0.159264		6.634	-0.294685		6.63267	0.0958443		6.63067	-0.0181198			6.63467	0.0181198		6.63433	0.518799		6.63167	-0.469685		6.632	0.193119		6.636	0.0448227			6.63183	-0.0662804
6.6395	-0.859261		6.64217	-0.0510216		6.63833	-0.058651		6.63783	-0.396252		6.64183	0.0138283			6.64017	0.0224113		6.637	-0.162125		6.64067	-0.296593		6.63933	0.0939369		6.63733	-0.0195503			6.64133	0.0185966		6.641	0.36478		6.63833	-0.471592		6.63867	0.192642		6.64267	0.043869			6.6385	-0.0667572
6.64617	-0.857353		6.64883	-0.0505447		6.645	-0.0557899		6.6445	-0.398159		6.6485	0.0143051			6.64683	0.0214577		6.64367	-0.164986		6.64733	-0.296593		6.646	0.0934601		6.644	-0.0214577			6.648	0.0185966		6.64767	0.226974		6.645	-0.472546		6.64533	0.191689		6.64933	0.0424385			6.64517	-0.0667572
6.65283	-0.855923		6.6555	-0.0491142		6.65167	-0.0491142		6.65117	-0.399113		6.65517	0.0152588			6.6535	0.0209808		6.65033	-0.166416		6.654	-0.296116		6.65267	0.0934601		6.65067	-0.0219345			6.65467	0.0185966		6.65433	0.105381		6.65167	-0.471592		6.652	0.190258		6.656	0.041008			6.65183	-0.067234
6.6595	-0.854969		6.66217	-0.0486374		6.65833	-0.0395775		6.65783	-0.400066		6.66183	0.0157356			6.66017	0.0195503		6.657	-0.166893		6.66067	-0.296116		6.65933	0.0953674		6.65733	-0.0219345			6.66133	0.0185966		6.661	-0.000953674		6.65833	-0.471115		6.65867	0.187397		6.66267	0.0405312			6.6585	-0.0681877
6.66617	-0.854969		6.66883	-0.0495911		6.665	-0.0276566		6.6645	-0.401497		6.6685	0.0166893			6.66683	0.0195503		6.66367	-0.165462		6.66733	-0.295639		6.666	0.0977516		6.664	-0.0224113			6.668	0.0181198		6.66767	-0.0934601		6.665	-0.471115		6.66533	0.18549		6.66933	0.041008			6.66517	-0.0705719
6.67283	-0.855446		6.6755	-0.0500679		6.67167	-0.0123978		6.67117	-0.402927		6.67517	0.0171661			6.6735	0.0195503		6.67033	-0.162601		6.674	-0.293732		6.67267	0.100136		6.67067	-0.0243187			6.67467	0.0171661		6.67433	-0.173092		6.67167	-0.471592		6.672	0.185013		6.676	0.0419617			6.67183	-0.0729561
6.6795	-0.855446		6.68217	-0.0491142		6.67833	0.00810623		6.67783	-0.403404		6.68183	0.0181198			6.68017	0.0200272		6.677	-0.160694		6.68067	-0.289917		6.67933	0.102043		6.67733	-0.0257492			6.68133	0.0157356		6.681	-0.24128		6.67833	-0.471115		6.67867	0.185013		6.68267	0.0433922			6.6785	-0.0753403
6.68617	-0.854015		6.68883	-0.0491142		6.685	0.0362396		6.6845	-0.403404		6.6885	0.0185966			6.68683	0.0190735		6.68367	-0.159264		6.68733	-0.284672		6.686	0.103951		6.684	-0.026226			6.688	0.0152588		6.68767	-0.298023		6.685	-0.468731		6.68533	0.184536		6.68933	0.0452995			6.68517	-0.0767708
6.69283	-0.852108		6.6955	-0.0505447		6.69167	0.0758171		6.69117	-0.403404		6.69517	0.0190735			6.6935	0.0181198		6.69033	-0.158787		6.694	-0.277042		6.69267	0.104904		6.69067	-0.0257492			6.69467	0.0157356		6.69433	-0.34523		6.69167	-0.46587		6.692	0.184059		6.696	0.0472069			6.69183	-0.0782013
6.6995	-0.850201		6.70217	-0.0519753		6.69833	0.132561		6.69783	-0.403404		6.70183	0.0185966			6.70017	0.017643		6.697	-0.158787		6.70067	-0.264168		6.69933	0.103951		6.69733	-0.0267029			6.70133	0.0157356		6.701	-0.385284		6.69833	-0.461102		6.69867	0.18549		6.70267	0.0486374			6.6985	-0.0772476
6.70617	-0.850201		6.70883	-0.0514984		6.705	0.2141		6.7045	-0.403404		6.7085	0.0181198			6.70683	0.0185966		6.70367	-0.160217		6.70733	-0.244617		6.706	0.10252		6.704	-0.0276566			6.708	0.014782		6.70767	-0.418663		6.705	-0.454426		6.70533	0.186443		6.70933	0.0505447			6.70517	-0.0739098
6.71283	-0.851154		6.7155	-0.0495911		6.71167	0.329494		6.71117	-0.402927		6.71517	0.017643			6.7135	0.0195503		6.71033	-0.162601		6.714	-0.216007		6.71267	0.101089		6.71067	-0.0286102			6.71467	0.0143051		6.71433	-0.44632		6.71167	-0.444889		6.712	0.186443		6.716	0.0529289			6.71183	-0.0710487
6.7195	-0.852585		6.72217	-0.0486374		6.71833	0.488758		6.71783	-0.402927		6.72183	0.017643			6.72017	0.0209808		6.717	-0.164032		6.72067	-0.175953		6.71933	0.099659		6.71733	-0.0286102			6.72133	0.0143051		6.721	-0.468731		6.71833	-0.432014		6.71867	0.186443		6.72267	0.0553131			6.7185	-0.0691414
6.72617	-0.854492		6.72883	-0.0472069		6.725	0.705242		6.7245	-0.403404		6.7285	0.0181198			6.72683	0.023365		6.72367	-0.164509		6.72733	-0.120163		6.726	0.0991821		6.724	-0.0281334			6.728	0.014782		6.72767	-0.485897		6.725	-0.414371		6.72533	0.188351		6.72933	0.0548363			6.72517	-0.0686646
6.73283	-0.855923		6.7355	-0.0443459		6.73167	0.994682		6.73117	-0.403881		6.73517	0.0181198			6.7335	0.0247955		6.73033	-0.164032		6.734	-0.043869		6.73267	0.100136		6.73067	-0.0281334			6.73467	0.0157356		6.73433	-0.498772		6.73167	-0.391006		6.732	0.191212		6.736	0.0514984			6.73183	-0.0686646
6.7395	-0.856876		6.74217	-0.0395775		6.73833	1.3752		6.73783	-0.404358		6.74183	0.0190735			6.74017	0.0252724		6.737	-0.164032		6.74067	0.0610352		6.73933	0.103474		6.73733	-0.0276566			6.74133	0.0166893		6.741	-0.509739		6.73833	-0.358105		6.73867	0.194073		6.74267	0.04673			6.7385	-0.0681877
6.74617	-0.856876		6.74883	-0.0348091		6.745	1.87159		6.7445	-0.404358		6.7485	0.0200272			6.74683	0.0252724		6.74367	-0.164509		6.74733	0.204086		6.746	0.109196		6.744	-0.0247955			6.748	0.0181198		6.74767	-0.520229		6.745	-0.311375		6.74533	0.19455		6.74933	0.0429153			6.74517	-0.0681877
6.75283	-0.856876		6.7555	-0.0281334		6.75167	2.51102		6.75117	-0.404358		6.75517	0.0214577			6.7535	0.026226		6.75033	-0.164986		6.754	0.396729		6.75267	0.116825		6.75067	-0.0209808			6.75467	0.0190735		6.75433	-0.529289		6.75167	-0.243664		6.752	0.195026		6.756	0.0400543			6.75183	-0.067234
6.7595	-0.857353		6.76217	-0.0171661		6.75833	3.32546		6.75783	-0.403881		6.76183	0.0219345			6.76017	0.0281334		6.757	-0.166893		6.76067	0.654697		6.75933	0.126839		6.75733	-0.0171661			6.76133	0.0190735		6.761	-0.536919		6.75833	-0.14925		6.75867	0.195503		6.76267	0.0376701			6.7585	-0.0653267
6.76617	-0.858307		6.76883	0		6.765	4.35066		6.7645	-0.402927		6.7685	0.0219345			6.76683	0.0295639		6.76367	-0.1688		6.76733	0.996113		6.766	0.140667		6.764	-0.014782			6.768	0.0171661		6.76767	-0.543118		6.765	-0.0195503		6.76533	0.19455		6.76933	0.0386238			6.76517	-0.0638962
6.77283	-0.858307		6.7755	0.023365		6.77167	5.62525		6.77117	-0.402927		6.77517	0.0224113			6.7735	0.0295639		6.77033	-0.170708		6.774	1.44243		6.77267	0.162125		6.77067	-0.0143051			6.77467	0.0157356		6.77433	-0.549316		6.77167	0.155926		6.772	0.191212		6.776	0.041008			6.77183	-0.0634193
6.7795	-0.85783		6.78217	0.0557899		6.77833	7.19023		6.77783	-0.402451		6.78183	0.0224113			6.78017	0.0295639		6.777	-0.171185		6.78067	2.0175		6.77933	0.193119		6.77733	-0.014782			6.78133	0.0157356		6.781	-0.555038		6.77833	0.39053		6.77867	0.186443		6.78267	0.0443459			6.7785	-0.0648499
6.78617	-0.857353		6.78883	0.102997		6.785	9.08613		6.7845	-0.401974		6.7885	0.0219345			6.78683	0.0295639		6.78367	-0.170708		6.78733	2.74992		6.786	0.237942		6.784	-0.0157356			6.788	0.0181198		6.78767	-0.558853		6.785	0.699997		6.78533	0.184059		6.78933	0.0462532			6.78517	-0.0677109
6.79283	-0.855923		6.7955	0.170708		6.79167	11.3554		6.79117	-0.401497		6.79517	0.020504			6.7935	0.0281334		6.79033	-0.170231		6.794	3.67069		6.79267	0.302315		6.79067	-0.0171661			6.79467	0.0247955		6.79433	-0.563622		6.79167	1.10102		6.792	0.183105		6.796	0.0462532			6.79183	-0.0696182
6.7995	-0.852585		6.80217	0.265598		6.79833	14.0371		6.79783	-0.401974		6.80183	0.0195503			6.80017	0.0252724		6.797	-0.169277		6.80067	4.81367		6.79933	0.393867		6.79733	-0.0190735			6.80133	0.0352859		6.801	-0.567913		6.79833	1.61648		6.79867	0.183105		6.80267	0.04673			6.7985	-0.0710487
6.80617	-0.847816		6.80883	0.394344		6.805	17.169		6.8045	-0.401497		6.8085	0.0195503			6.80683	0.0228882		6.80367	-0.168324		6.80733	6.217		6.806	0.520706		6.804	-0.0195503			6.808	0.0505447		6.80767	-0.573158		6.805	2.27213		6.80533	0.182629		6.80933	0.0457764			6.80517	-0.0705719
6.81283	-0.843048		6.8155	0.569344		6.81167	20.7801		6.81117	-0.400543		6.81517	0.0200272			6.8135	0.0224113		6.81033	-0.16737		6.814	7.9217		6.81267	0.692368		6.81067	-0.0171661			6.81467	0.0720024		6.81433	-0.577927		6.81167	3.09658		6.812	0.183582		6.816	0.0448227			6.81183	-0.0686646
6.8195	-0.838757		6.82217	0.802994		6.81833	24.8914		6.81783	-0.398636		6.82183	0.0214577			6.82017	0.0252724		6.817	-0.167847		6.82067	9.96876		6.81933	0.919819		6.81733	-0.0133514			6.82133	0.100613		6.821	-0.583172		6.81833	4.12226		6.81867	0.184536		6.82267	0.0433922			6.8185	-0.0653267
6.82617	-0.832558		6.82883	1.11008		6.825	29.5134		6.8245	-0.396252		6.8285	0.0228882			6.82683	0.0295639		6.82367	-0.168324		6.82733	12.3987		6.826	1.22166		6.824	-0.00858307			6.828	0.139236		6.82767	-0.588894		6.825	5.38445		6.82533	0.185013		6.82933	0.0419617			6.82517	-0.0605583
6.83283	-0.823975		6.8355	1.5111		6.83167	34.6427		6.83117	-0.393391		6.83517	0.0247955			6.8335	0.0357628		6.83033	-0.1688		6.834	15.2483		6.83267	1.61791		6.83067	-0.000953674			6.83467	0.192642		6.83433	-0.595093		6.83167	6.92129		6.832	0.184059		6.836	0.0419617			6.83183	-0.0543594
6.8395	-0.810623		6.84217	2.02799		6.83833	40.2603		6.83783	-0.389576		6.84183	0.0257492			6.84017	0.0452995		6.837	-0.169277		6.84067	18.549		6.83933	2.13385		6.83733	0.0109673			6.84133	0.267982		6.841	-0.601292		6.83833	8.76951		6.83867	0.183105		6.84267	0.0419617			6.8385	-0.0462532
6.84617	-0.789642		6.84883	2.68936		6.845	46.3305		6.8445	-0.3829		6.8485	0.0276566			6.84683	0.0596046		6.84367	-0.170231		6.84733	22.325		6.846	2.79808		6.844	0.0290871			6.848	0.371456		6.84767	-0.606537		6.845	10.9663		6.84533	0.182152		6.84933	0.0419617			6.84517	-0.0348091
6.85283	-0.759125		6.8555	3.5243		6.85167	52.8049		6.85117	-0.37241		6.85517	0.0305176			6.8535	0.0796318		6.85033	-0.171185		6.854	26.5908		6.85267	3.64208		6.85067	0.0548363			6.85467	0.510693		6.85433	-0.610828		6.85167	13.5489		6.852	0.182152		6.856	0.0414848			6.85183	-0.0181198
6.8595	-0.713825		6.86217	4.56524		6.85833	59.6199		6.85783	-0.358582		6.86183	0.0343323			6.86017	0.107288		6.857	-0.171185		6.86067	31.3511		6.85933	4.70066		6.85733	0.0925064			6.86133	0.696659		6.861	-0.614166		6.85833	16.5482		6.85867	0.182152		6.86267	0.0400543			6.8585	0.00667572
6.86617	-0.648975		6.86883	5.84888		6.865	66.6943		6.8645	-0.338554		6.8685	0.0414848			6.86683	0.145912		6.86367	-0.171185		6.86733	36.5963		6.866	6.01006		6.864	0.145912			6.868	0.943661		6.86767	-0.616074		6.865	19.9904		6.86533	0.181198		6.86933	0.0395775			6.86517	0.0429153
6.87283	-0.559807		6.8755	7.41196		6.87167	73.9355		6.87117	-0.308037		6.87517	0.0529289			6.8735	0.201702		6.87033	-0.171661		6.874	42.3036		6.87267	7.61032		6.87067	0.220299			6.87467	1.26743		6.87433	-0.618458		6.87167	23.8957		6.872	0.180721		6.876	0.0386238			6.87183	0.0948906
6.8795	-0.441074		6.88217	9.29356		6.87833	81.2402		6.87783	-0.264645		6.88183	0.0710487			6.88017	0.279903		6.877	-0.172138		6.88067	48.4357		6.87933	9.54056		6.87733	0.322819			6.88133	1.68705		6.881	-0.621319		6.87833	28.2745		6.87867	0.182629		6.88267	0.0371933			6.8785	0.167847
6.88617	-0.280857		6.88883	11.5314		6.885	88.4972		6.8845	-0.205994		6.8885	0.0958443			6.88683	0.387192		6.88367	-0.173569		6.88733	54.9417		6.886	11.8418		6.884	0.463486			6.888	2.22635		6.88767	-0.62418		6.885	33.1244		6.88533	0.185966		6.88933	0.0362396			6.88517	0.269413
6.89283	-0.0667572		6.8955	14.1625		6.89167	95.5925		6.89117	-0.128746		6.89517	0.13113			6.8935	0.531673		6.89033	-0.174999		6.894	61.7537		6.89267	14.5526		6.89067	0.653744			6.89467	2.91204		6.89433	-0.627995		6.89167	38.4307		6.892	0.190258		6.896	0.0371933			6.89183	0.409126
6.8995	0.215054		6.90217	17.2195		6.89833	102.412		6.89783	-0.023365		6.90183	0.179768			6.90017	0.725746		6.897	-0.17643		6.90067	68.79		6.89933	17.7097		6.89733	0.908852			6.90133	3.77226		6.901	-0.632763		6.89833	44.1666		6.89867	0.195026		6.90267	0.0391006			6.8985	0.598431
6.90617	0.581741		6.90883	20.7291		6.905	108.848		6.9045	0.118732		6.9085	0.248432			6.90683	0.982761		6.90367	-0.176907		6.90733	75.9583		6.906	21.3442		6.904	1.24788			6.908	4.83942		6.90767	-0.638008		6.905	50.2915		6.90533	0.203133		6.90933	0.0414848			6.90517	0.854492
6.91283	1.05286		6.9155	24.7083		6.91167	114.799		6.91117	0.307083		6.91517	0.344276			6.9135	1.31893		6.91033	-0.17643		6.914	83.1604		6.91267	25.476		6.91067	1.69134			6.91467	6.14834		6.91433	-0.6423		6.91167	56.7498		6.912	0.214577		6.916	0.043869			6.91183	1.19495
6.9195	1.65367		6.92217	29.1653		6.91833	120.174		6.91783	0.553131		6.92183	0.474453			6.92017	1.75476		6.917	-0.175476		6.92067	90.2939		6.91933	30.1127		6.91733	2.26498			6.92133	7.73525		6.921	-0.647068		6.91833	63.4723		6.91867	0.229836		6.92267	0.0452995			6.9185	1.64413
6.92617	2.41137		6.92883	34.0958		6.925	124.9		6.9245	0.874519		6.9285	0.649452			6.92683	2.31743		6.92367	-0.175476		6.92733	97.25		6.926	35.2511		6.924	2.9974			6.928	9.63879		6.92767	-0.65279		6.925	70.3778		6.92533	0.25034		6.92933	0.0457764			6.92517	2.22778
6.93283	3.35503		6.9355	39.4816		6.93167	128.914		6.93117	1.2908		6.93517	0.881195			6.9335	3.03555		6.93033	-0.175476		6.934	103.92		6.93267	40.874		6.93067	3.92103			6.93467	11.8971		6.93433	-0.658035		6.93167	77.3783		6.932	0.28038		6.936	0.0457764			6.93183	2.97689
6.9395	4.51899		6.94217	45.2933		6.93833	132.171		6.93783	1.82152		6.94183	1.18637			6.94017	3.94058		6.937	-0.175953		6.94067	110.201		6.93933	46.9494		6.93733	5.07355			6.94133	14.545		6.941	-0.661373		6.93833	84.3773		6.93867	0.323772		6.94267	0.0452995			6.9385	3.92771
6.94617	5.93615		6.94883	51.486		6.945	134.643		6.9445	2.49195		6.9485	1.58215			6.94683	5.0683		6.94367	-0.177383		6.94733	115.999		6.946	53.4282		6.944	6.49357			6.948	17.6163		6.94767	-0.663757		6.945	91.2719		6.94533	0.384808		6.94933	0.0448227			6.94517	5.11837
6.95283	7.64275		6.9555	58.0001		6.95167	136.321		6.95117	3.33071		6.95517	2.09236			6.9535	6.45494		6.95033	-0.17786		6.954	121.227		6.95267	60.2484		6.95067	8.22306			6.95467	21.1372		6.95433	-0.666618		6.95167	97.959		6.952	0.469208		6.956	0.0443459			6.95183	6.5918
6.9595	9.67503		6.96217	64.7631		6.95833	137.21		6.95783	4.36974		6.96183	2.74038			6.96017	8.14009		6.957	-0.17786		6.96067	125.808		6.95933	67.3327		6.95733	10.3049			6.96133	25.1265		6.961	-0.669479		6.95833	104.339		6.95867	0.584126		6.96267	0.043869			6.9585	8.39281
6.96617	12.0654		6.96883	71.6882		6.965	137.329		6.9645	5.64241		6.9685	3.55721			6.96683	10.1614		6.96367	-0.17643		6.96733	129.685		6.966	74.5907		6.964	12.7802			6.968	29.5925		6.96767	-0.671864		6.965	110.321		6.96533	0.740051		6.96933	0.0448227			6.96517	10.57
6.97283	14.8454		6.9755	78.6791		6.97167	136.714		6.97117	7.18355		6.97517	4.57668			6.9735	12.557		6.97033	-0.175476		6.974	132.816		6.97267	81.9221		6.97067	15.686			6.97467	34.5354		6.97433	-0.674248		6.97167	115.814		6.972	0.948906		6.976	0.0457764			6.97183	13.1698
6.9795	18.0392		6.98217	85.6323		6.97833	135.412		6.97783	9.02939		6.98183	5.8341			6.98017	15.3623		6.977	-0.175476		6.98067	135.173		6.97933	89.2196		6.97733	19.0549			6.98133	39.9418		6.981	-0.677586		6.97833	120.743		6.97867	1.22547		6.98267	0.0452995			6.9785	16.2339
6.98617	21.6665		6.98883	92.4425		6.985	133.479		6.9845	11.2157		6.9885	7.36618			6.98683	18.6081		6.98367	-0.17643		6.98733	136.749		6.986	96.3736		6.984	22.912			6.988	45.7864		6.98767	-0.680923		6.985	125.04		6.98533	1.58691		6.98933	0.0433922			6.98517	19.8007
6.99283	25.733		6.9955	99.0067		6.99167	130.975		6.99117	13.7744		6.99517	9.21154			6.9935	22.3207		6.99033	-0.17786		6.994	137.547		6.99267	103.271		6.99067	27.2765			6.99467	52.0282		6.99433	-0.683308		6.99167	128.654		6.992	2.05517		6.996	0.041008			6.99183	23.8981
6.9995	30.2353		7.00217	105.227		6.99833	127.97		6.99783	16.7356		7.00183	11.4098			7.00017	26.5169		6.997	-0.179291		7.00067	137.59		6.99933	109.804		6.99733	32.1531			7.00133	58.61		7.001	-0.684738		6.99833	131.546		6.99867	2.65217		7.00267	0.0391006			6.9985	28.5435
7.00617	35.1572		7.00883	111.009		7.005	124.532		7.0045	20.124		7.0085	13.9956			7.00683	31.2028		7.00367	-0.181198		7.00733	136.909		7.006	115.871		7.004	37.5338			7.008	65.4612		7.00767	-0.685692		7.005	133.692		7.00533	3.40366		7.00933	0.0376701			7.00517	33.742
7.01283	40.4735		7.0155	116.273		7.01167	120.731		7.01117	23.9573		7.01517	16.9997			7.0135	36.3717		7.01033	-0.182152		7.014	135.547		7.01267	121.378		7.01067	43.396			7.01467	72.4969		7.01433	-0.686169		7.01167	135.083		7.012	4.33922		7.016	0.0367165			7.01183	39.4821
7.0195	46.1464		7.02217	120.949		7.01833	116.635		7.01783	28.245		7.02183	20.4458			7.02017	42.006		7.017	-0.183105		7.02067	133.559		7.01933	126.247		7.01733	49.7012			7.02133	79.6266		7.021	-0.687122		7.01833	135.727		7.01867	5.49316		7.02267	0.0367165			7.0185	45.7358
7.02617	52.1269		7.02883	124.978		7.025	112.311		7.0245	32.9823		7.0285	24.3535			7.02683	48.0709		7.02367	-0.183105		7.02733	131.004		7.026	130.411		7.024	56.3951			7.028	86.7543		7.02767	-0.688076		7.025	135.646		7.02533	6.90031		7.02933	0.0376701			7.02517	52.4583
7.03283	58.3558		7.0355	128.313		7.03167	107.822		7.03117	38.1517		7.03517	28.7352			7.0335	54.5177		7.03033	-0.182629		7.034	127.946		7.03267	133.819		7.03067	63.4084			7.03467	93.7796		7.03433	-0.689983		7.03167	134.874		7.032	8.59833		7.036	0.0395775			7.03183	59.587
7.0395	64.7626		7.04217	130.923		7.03833	103.224		7.03783	43.7212		7.04183	33.5903			7.04017	61.2822		7.037	-0.182152		7.04067	124.453		7.03933	136.44		7.03733	70.6568			7.04133	100.602		7.041	-0.692844		7.03833	133.455		7.03867	10.6249		7.04267	0.041008			7.0385	67.0424
7.04617	71.2671		7.04883	132.794		7.045	98.5703		7.0445	49.6511		7.0485	38.909			7.04683	68.2888		7.04367	-0.182629		7.04733	120.595		7.046	138.259		7.044	78.0458			7.048	107.124		7.04767	-0.696182		7.045	131.439		7.04533	13.0181		7.04933	0.0424385			7.04517	74.7271
7.05283	77.7802		7.0555	133.929		7.05167	93.9083		7.05117	55.8901		7.05517	44.6677			7.0535	75.448		7.05033	-0.183582		7.054	116.438		7.05267	139.28		7.05067	85.4702			7.05467	113.256		7.05433	-0.700474		7.05167	128.884		7.052	15.8095		7.056	0.0433922			7.05183	82.5286
7.0595	84.2094		7.06217	134.342		7.05833	89.2792		7.05783	62.377		7.06183	50.8308			7.06017	82.6626		7.057	-0.185013		7.06067	112.049		7.05933	139.52		7.05733	92.8192			7.06133	118.906		7.061	-0.704288		7.05833	125.853		7.05867	19.0287		7.06267	0.04673			7.0585	90.3263
7.06617	90.4593		7.06883	134.058		7.065	84.7178		7.0645	69.0417		7.0685	57.3468			7.06683	89.828		7.06367	-0.187397		7.06733	107.49		7.066	139.009		7.064	99.9794			7.068	123.995		7.06767	-0.706196		7.065	122.408		7.06533	22.697		7.06933	0.0524521			7.06517	97.9943
7.07283	96.4384		7.0755	133.118		7.07167	80.2536		7.07117	75.809		7.07517	64.1475			7.0735	96.837		7.07033	-0.190735		7.074	102.818		7.07267	137.789		7.07067	106.836			7.07467	128.451		7.07433	-0.70715		7.07167	118.614		7.072	26.8283		7.076	0.061512			7.07183	105.401
7.0795	102.057		7.08217	131.57		7.07833	75.9134		7.07783	82.5953		7.08183	71.1546			7.08017	103.582		7.077	-0.194073		7.08067	98.0868		7.07933	135.912		7.07733	113.281			7.08133	132.22		7.081	-0.707626		7.07833	114.535		7.07867	31.425		7.08267	0.0748634			7.0785	112.418
7.08617	107.234		7.08883	129.469		7.085	71.7168		7.0845	89.3121		7.0885	78.2804			7.08683	109.958		7.08367	-0.196457		7.08733	93.3461		7.086	133.437		7.084	119.212			7.088	135.262		7.08767	-0.70858		7.085	110.235		7.08533	36.4799		7.08933	0.0925064			7.08517	118.922
7.09283	111.897		7.0955	126.876		7.09167	67.6794		7.09117	95.8652		7.09517	85.4282			7.0935	115.868		7.09033	-0.197887		7.094	88.6364		7.09267	130.431		7.09067	124.542			7.09467	137.555		7.09433	-0.709057		7.09167	105.774		7.092	41.9745		7.096	0.118256			7.09183	124.801
7.0995	115.983		7.10217	123.852		7.09833	63.8118		7.09783	102.161		7.10183	92.4959			7.10017	121.225		7.097	-0.198364		7.10067	83.9934		7.09933	126.961		7.09733	129.194			7.10133	139.086		7.101	-0.709534		7.09833	101.206		7.09867	47.8735		7.10267	0.154495			7.0985	129.959
7.10617	119.448		7.10883	120.462		7.105	60.122		7.1045	108.109		7.1085	99.38			7.10683	125.953		7.10367	-0.197411		7.10733	79.4487		7.106	123.097		7.104	133.111			7.108	139.859		7.10767	-0.712395		7.105	96.5824		7.10533	54.1296		7.10933	0.205517			7.10517	134.313
7.11283	122.257		7.1155	116.769		7.11167	56.6158		7.11117	113.626		7.11517	105.978			7.1135	129.99		7.11033	-0.195503		7.114	75.0275		7.11267	118.912		7.11067	136.25			7.11467	139.893		7.11433	-0.716209		7.11167	91.9466		7.112	60.6813		7.116	0.277042			7.11183	137.802
7.1195	124.392		7.12217	112.833		7.11833	53.2942		7.11783	118.637		7.12183	112.188			7.12017	133.292		7.117	-0.193596		7.12067	70.7517		7.11933	114.474		7.11733	138.586			7.12133	139.22		7.121	-0.719547		7.11833	87.3389		7.11867	67.4562		7.12267	0.376701			7.1185	140.385
7.12617	125.85		7.12883	108.709		7.125	50.1561		7.1245	123.08		7.1285	117.918			7.12683	135.83		7.12367	-0.191689		7.12733	66.638		7.126	109.848		7.124	140.109			7.128	137.884		7.12767	-0.722408		7.125	82.7951		7.12533	74.3704		7.12933	0.513077			7.12517	142.043
7.13283	126.641		7.1355	104.452		7.13167	47.1988		7.13117	126.9		7.13517	123.087			7.1335	137.591		7.13033	-0.190735		7.134	62.6998		7.13267	105.093		7.13067	140.826			7.13467	135.935		7.13433	-0.724792		7.13167	78.3467		7.132	81.3308		7.136	0.695705			7.13183	142.779
7.1395	126.787		7.14217	100.109		7.13833	44.4169		7.13783	130.058		7.14183	127.625			7.14017	138.577		7.137	-0.189304		7.14067	58.9485		7.13933	100.269		7.13733	140.759			7.14133	133.428		7.141	-0.726223		7.13833	74.0185		7.13867	88.2406		7.14267	0.938416			7.1385	142.615
7.14617	126.318		7.14883	95.7279		7.145	41.8062		7.1445	132.527		7.1485	131.478			7.14683	138.803		7.14367	-0.188828		7.14733	55.3875		7.146	95.4242		7.144	139.946			7.148	130.428		7.14767	-0.724316		7.145	69.8309		7.14533	94.9988		7.14933	1.25456			7.14517	141.591
7.15283	125.276		7.1555	91.3496		7.15167	39.362		7.15117	134.298		7.15517	134.605			7.1535	138.298		7.15033	-0.190258		7.154	52.0196		7.15267	90.6062		7.15067	138.431			7.15467	127.001		7.15433	-0.722408		7.15167	65.8016		7.152	101.505		7.156	1.66225			7.15183	139.761
7.1595	123.705		7.16217	87.0109		7.15833	37.0755		7.15783	135.372		7.16183	136.985			7.16017	137.101		7.157	-0.192165		7.16067	48.8415		7.15933	85.8531		7.15733	136.271			7.16133	123.211		7.161	-0.721931		7.15833	61.9421		7.15867	107.661		7.16267	2.18296			7.1585	137.192
7.16617	121.656		7.16883	82.7408		7.165	34.9398		7.1645	135.763		7.1685	138.607			7.16683	135.264		7.16367	-0.195026		7.16733	45.8484		7.166	81.1987		7.164	133.533			7.168	119.118		7.16767	-0.723839		7.165	58.2614		7.16533	113.376		7.16933	2.84243			7.16517	133.963
7.17283	119.185		7.1755	78.5651		7.17167	32.9452		7.17117	135.498		7.17517	139.476			7.1735	132.843		7.17033	-0.196457		7.174	43.0369		7.17267	76.6697		7.17067	130.285			7.17467	114.782		7.17433	-0.726223		7.17167	54.7638		7.172	118.567		7.176	3.6726			7.17183	130.158
7.1795	116.347		7.18217	74.5034		7.17833	31.085		7.17783	134.615		7.18183	139.61			7.18017	129.901		7.177	-0.197887		7.18067	40.4015		7.17933	72.289		7.17733	126.597			7.18133	110.267		7.181	-0.729084		7.17833	51.4512		7.17867	123.161		7.18267	4.704			7.1785	125.868
7.18617	113.199		7.18883	70.5724		7.185	29.3508		7.1845	133.157		7.1885	139.038			7.18683	126.507		7.18367	-0.197411		7.18733	37.9362		7.186	68.0728		7.184	122.542			7.188	105.629		7.18767	-0.731468		7.185	48.3241		7.18533	127.1		7.18933	5.97191			7.18517	121.184
7.19283	109.795		7.1955	66.7858		7.19167	27.7348		7.19117	131.171		7.19517	137.799			7.1935	122.73		7.19033	-0.19455		7.194	35.6336		7.19267	64.034		7.19067	118.19			7.19467	100.92		7.19433	-0.732899		7.19167	45.3792		7.192	130.336		7.196	7.51162			7.19183	116.197
7.1995	106.19		7.20217	63.1528		7.19833	26.2284		7.19783	128.709		7.20183	135.943			7.20017	118.638		7.197	-0.192642		7.20067	33.4868		7.19933	60.184		7.19733	113.612			7.20133	96.1862		7.201	-0.732422		7.19833	42.6121		7.19867	132.84		7.20267	9.36031			7.1985	110.992
7.20617	102.433		7.20883	59.6824		7.205	24.826		7.2045	125.829		7.2085	133.524			7.20683	114.296		7.20367	-0.191212		7.20733	31.4889		7.206	56.5281		7.204	108.871			7.208	91.4683		7.20767	-0.730038		7.205	40.0167		7.20533	134.598		7.20933	11.5547			7.20517	105.652
7.21283	98.5703		7.2155	56.3788		7.21167	23.5214		7.21117	122.585		7.21517	130.603			7.2135	109.77		7.21033	-0.190735		7.214	29.6316		7.21267	53.0691		7.21067	104.029			7.21467	86.8049		7.21433	-0.729084		7.21167	37.5872		7.212	135.609		7.216	14.1277			7.21183	100.246
7.2195	94.646		7.22217	53.2455		7.21833	22.3069		7.21783	119.031		7.22183	127.243			7.22017	105.118		7.217	-0.191212		7.22067	27.904		7.21933	49.8066		7.21733	99.1392			7.22133	82.2272		7.221	-0.729084		7.21833	35.3155		7.21867	135.886		7.22267	17.1113			7.2185	94.8396
7.22617	90.7006		7.22883	50.2815		7.225	21.1754		7.2245	115.223		7.2285	123.508			7.22683	100.395		7.22367	-0.193596		7.22733	26.2961		7.226	46.7386		7.224	94.2502			7.228	77.7631		7.22767	-0.730991		7.225	33.1936		7.22533	135.455		7.22933	20.5331			7.22517	89.4895
7.23283	86.7696		7.2355	47.4825		7.23167	20.1197		7.23117	111.217		7.23517	119.465			7.2335	95.6488		7.23033	-0.197887		7.234	24.8013		7.23267	43.86		7.23067	89.4036			7.23467	73.4367		7.23433	-0.733376		7.23167	31.2152		7.232	134.355		7.236	24.4136			7.23183	84.2457
7.2395	82.881		7.24217	44.8442		7.23833	19.1345		7.23783	107.061		7.24183	115.18			7.24017	90.9209		7.237	-0.201702		7.24067	23.4113		7.23933	41.1649		7.23733	84.6362			7.24133	69.2677		7.241	-0.735283		7.23833	29.3732		7.23867	132.631		7.24267	28.7647			7.2385	79.1497
7.24617	79.061		7.24883	42.3608		7.245	18.2147		7.2445	102.803		7.2485	110.715			7.24683	86.2503		7.24367	-0.203133		7.24733	22.1205		7.246	38.6457		7.244	79.9799			7.248	65.2704		7.24767	-0.737667		7.245	27.6589		7.24533	130.338		7.24933	33.5865			7.24517	74.234
7.25283	75.3293		7.2555	40.0257		7.25167	17.355		7.25117	98.4879		7.25517	106.128			7.2535	81.6684		7.25033	-0.202656		7.254	20.9208		7.25267	36.2954		7.25067	75.4609			7.25467	61.4543		7.25433	-0.738621		7.25167	26.0634		7.252	127.534		7.256	38.8665			7.25183	69.5262
7.2595	71.701		7.26217	37.8318		7.25833	16.5501		7.25783	94.1601		7.26183	101.47			7.26017	77.2028		7.257	-0.200748		7.26067	19.8064		7.25933	34.1048		7.25733	71.0998			7.26133	57.8251		7.261	-0.738621		7.25833	24.581		7.25867	124.283		7.26267	44.579			7.2585	65.0449
7.26617	68.1872		7.26883	35.7718		7.265	15.7976		7.2645	89.8576		7.2685	96.787			7.26683	72.8755		7.26367	-0.199318		7.26733	18.7693		7.266	32.0644		7.264	66.9127			7.268	54.3857		7.26767	-0.737667		7.265	23.2048		7.26533	120.648		7.26933	50.684			7.26517	60.8029
7.27283	64.7964		7.2755	33.8397		7.27167	15.0928		7.27117	85.6109		7.27517	92.1197			7.2735	68.7051		7.27033	-0.198364		7.274	17.8051		7.27267	30.1666		7.27067	62.9115			7.27467	51.1327		7.27433	-0.738144		7.27167	21.9269		7.272	116.697		7.276	57.1294			7.27183	56.8047
7.2795	61.5373		7.28217	32.0292		7.27833	14.4334		7.27783	81.4462		7.28183	87.5025			7.28017	64.7068		7.277	-0.196934		7.28067	16.9067		7.27933	28.4033		7.27733	59.1025			7.28133	48.0628		7.281	-0.738621		7.27833	20.7376		7.27867	112.493		7.28267	63.8514			7.2785	53.0515
7.28617	58.414		7.28883	30.3321		7.285	13.8154		7.2845	77.3869		7.2885	82.9654			7.28683	60.8888		7.28367	-0.196457		7.28733	16.0689		7.286	26.7668		7.284	55.4895			7.288	45.1717		7.28767	-0.738144		7.285	19.63		7.28533	108.096		7.28933	70.7722			7.28517	49.5424
7.29283	55.4285		7.2955	28.7442		7.29167	13.236		7.29117	73.4482		7.29517	78.5346			7.2935	57.2572		7.29033	-0.197887		7.294	15.2864		7.29267	25.249		7.29067	52.0749			7.29467	42.4552		7.29433	-0.736713		7.29167	18.5995		7.292	103.565		7.296	77.8074			7.29183	46.2728
7.2995	52.5827		7.30217	27.2593		7.29833	12.6925		7.29783	69.6406		7.30183	74.2331			7.30017	53.8144		7.297	-0.199795		7.30067	14.5559		7.29933	23.8409		7.29733	48.8577			7.30133	39.9094		7.301	-0.737667		7.29833	17.6401		7.29867	98.9532		7.30267	84.8656			7.2985	43.2348
7.30617	49.8776		7.30883	25.8722		7.305	12.1803		7.3045	65.9728		7.3085	70.0808			7.30683	50.561		7.30367	-0.201225		7.30733	13.876		7.306	22.5339		7.304	45.8364			7.308	37.5285		7.30767	-0.741005		7.305	16.7446		7.30533	94.3079		7.30933	91.8512			7.30517	40.4196
7.31283	47.3108		7.3155	24.5757		7.31167	11.6973		7.31117	62.4518		7.31517	66.0901			7.3135	47.4963		7.31033	-0.200748		7.314	13.2403		7.31267	21.3203		7.31067	43.0059			7.31467	35.3031		7.31433	-0.744343		7.31167	15.9087		7.312	89.6721		7.316	98.6619			7.31183	37.816
7.3195	44.878		7.32217	23.3641		7.31833	11.2414		7.31783	59.083		7.32183	62.2721			7.32017	44.6167		7.317	-0.199795		7.32067	12.6457		7.31933	20.1936		7.31733	40.3605			7.32133	33.2255		7.321	-0.74625		7.31833	15.1286		7.31867	85.0844		7.32267	105.197			7.3185	35.4133
7.32617	42.5758		7.32883	22.2335		7.325	10.8109		7.3245	55.8691		7.3285	58.6333			7.32683	41.9164		7.32367	-0.199318		7.32733	12.0883		7.326	19.1474		7.324	37.8923			7.328	31.2901		7.32767	-0.748158		7.325	14.4019		7.32533	80.5764		7.32933	111.361			7.32517	33.196
7.33283	40.4019		7.3355	21.1782		7.33167	10.4027		7.33117	52.8111		7.33517	55.1772			7.3335	39.3887		7.33033	-0.198841		7.334	11.5657		7.33267	18.1742		7.33067	35.5902			7.33467	29.4881		7.33433	-0.749588		7.33167	13.7234		7.332	76.1766		7.336	117.063			7.33183	31.1503
7.3395	38.3515		7.34217	20.1902		7.33833	10.0164		7.33783	49.9082		7.34183	51.9052			7.34017	37.0269		7.337	-0.198364		7.34067	11.075		7.33933	17.2682		7.33733	33.4458			7.34133	27.8106		7.341	-0.750065		7.33833	13.0873		7.33867	71.909		7.34267	122.222			7.3385	29.264
7.34617	36.4189		7.34883	19.2633		7.345	9.65071		7.3445	47.1578		7.3485	48.8167			7.34683	34.8244		7.34367	-0.197411		7.34733	10.613		7.346	16.4237		7.344	31.4503			7.348	26.2475		7.34767	-0.748634		7.345	12.4917		7.34533	67.7934		7.34933	126.768			7.34517	27.5254
7.35283	34.5993		7.3555	18.3926		7.35167	9.30595		7.35117	44.5585		7.35517	45.9104			7.3535	32.7725		7.35033	-0.197411		7.354	10.1781		7.35267	15.6364		7.35067	29.5939			7.35467	24.7931		7.35433	-0.746727		7.35167	11.9338		7.352	63.8447		7.356	130.642			7.35183	25.9223
7.3595	32.8879		7.36217	17.5757		7.35833	8.97932		7.35783	42.1062		7.36183	43.1824			7.36017	30.8614		7.357	-0.197411		7.36067	9.76753		7.35933	14.9016		7.35733	27.8697			7.36133	23.4437		7.361	-0.746727		7.35833	11.4107		7.35867	60.0724		7.36267	133.803			7.3585	24.4455
7.36617	31.2791		7.36883	16.809		7.365	8.66842		7.3645	39.7983		7.3685	40.626			7.36683	29.0823		7.36367	-0.196934		7.36733	9.37986		7.366	14.2145		7.364	26.2685			7.368	22.191		7.36767	-0.747681		7.365	10.9191		7.36533	56.4823		7.36933	136.224			7.36517	23.0851
7.37283	29.7661		7.3755	16.089		7.37167	8.37326		7.37117	37.6301		7.37517	38.2347			7.3735	27.4277		7.37033	-0.196457		7.374	9.01318		7.37267	13.5727		7.37067	24.7827			7.37467	21.0266		7.37433	-0.750065		7.37167	10.4551		7.372	53.0777		7.376	137.889			7.37183	21.832
7.3795	28.3432		7.38217	15.4142		7.37833	8.09383		7.37783	35.5968		7.38183	36.0003			7.38017	25.8894		7.377	-0.19598		7.38067	8.66556		7.37933	12.9728		7.37733	23.4046			7.38133	19.9428		7.381	-0.751495		7.37833	10.0188		7.37867	49.8571		7.38267	138.8			7.3785	20.6771
7.38617	27.0042		7.38883	14.7805		7.385	7.82871		7.3845	33.6938		7.3885	33.9146			7.38683	24.4589		7.38367	-0.19598		7.38733	8.33607		7.386	12.413		7.384	22.1262			7.388	18.9342		7.38767	-0.752449		7.385	9.60779		7.38533	46.8197		7.38933	138.974			7.38517	19.6104
7.39283	25.743		7.3955	14.1854		7.39167	7.57647		7.39117	31.9123		7.39517	31.9691			7.3935	23.1276		7.39033	-0.195503		7.394	8.02565		7.39267	11.889		7.39067	20.9379			7.39467	17.9954		7.39433	-0.753403		7.39167	9.22108		7.392	43.9625		7.396	138.44			7.39183	18.6234
7.3995	24.5552		7.40217	13.6232		7.39833	7.33519		7.39783	30.2444		7.40183	30.1538			7.40017	21.8892		7.397	-0.195503		7.40067	7.73239		7.39933	11.3969		7.39733	19.8326			7.40133	17.1185		7.401	-0.753403		7.39833	8.85582		7.39867	41.2822		7.40267	137.235			7.3985	17.7083
7.40617	23.437		7.40883	13.0911		7.405	7.10535		7.4045	28.6813		7.4085	28.4615			7.40683	20.7367		7.40367	-0.19598		7.40733	7.45487		7.406	10.9334		7.404	18.8065			7.408	16.2992		7.40767	-0.751972		7.405	8.51059		7.40533	38.7735		7.40933	135.409			7.40517	16.8595
7.41283	22.3837		7.4155	12.5875		7.41167	6.88696		7.41117	27.2169		7.41517	26.8846			7.4135	19.6648		7.41033	-0.19598		7.414	7.19261		7.41267	10.4971		7.41067	17.8518			7.41467	15.5349		7.41433	-0.749588		7.41167	8.18491		7.412	36.4299		7.416	133.018			7.41183	16.0713
7.4195	21.39		7.42217	12.1102		7.41833	6.67953		7.41783	25.8446		7.42183	25.4154			7.42017	18.6677		7.417	-0.196934		7.42067	6.94513		7.41933	10.087		7.41733	16.9635			7.42133	14.8215		7.421	-0.748158		7.41833	7.87735		7.41867	34.2445		7.42267	130.122			7.4185	15.3389
7.42617	20.452		7.42883	11.6582		7.425	6.47974		7.4245	24.559		7.4285	24.0479			7.42683	17.7398		7.42367	-0.197411		7.42733	6.71005		7.426	9.7003		7.424	16.1366			7.428	14.154		7.42767	-0.746727		7.425	7.58648		7.42533	32.2089		7.42933	126.781			7.42517	14.657
7.43283	19.5675		7.4355	11.23		7.43167	6.28662		7.43117	23.3541		7.43517	22.7737			7.4335	16.8748		7.43033	-0.198841		7.434	6.48451		7.43267	9.33552		7.43067	15.368			7.43467	13.5283		7.43433	-0.74482		7.43167	7.30944		7.432	30.3144		7.436	123.063			7.43183	14.0214
7.4395	18.733		7.44217	10.8266		7.43833	6.10209		7.43783	22.2239		7.44183	21.5864			7.44017	16.0685		7.437	-0.200748		7.44067	6.26898		7.43933	8.99124		7.43733	14.6518			7.44133	12.9428		7.441	-0.742912		7.43833	7.04479		7.43867	28.5511		7.44267	119.03			7.4385	13.4287
7.44617	17.9453		7.44883	10.4456		7.445	5.92661		7.4445	21.1649		7.4485	20.4806			7.44683	15.3165		7.44367	-0.202656		7.44733	6.06298		7.446	8.66699		7.444	13.9823			7.448	12.393		7.44767	-0.741959		7.445	6.7935		7.44533	26.9103		7.44933	114.747			7.44517	12.8736
7.45283	17.2033		7.4555	10.0846		7.45167	5.75829		7.45117	20.1707		7.45517	19.4507			7.4535	14.6155		7.45033	-0.204563		7.454	5.86653		7.45267	8.36086		7.45067	13.3557			7.45467	11.8756		7.45433	-0.741482		7.45167	6.55413		7.452	25.3854		7.456	110.272			7.45183	12.3544
7.4595	16.5029		7.46217	9.74035		7.45833	5.59664		7.45783	19.2347		7.46183	18.4913			7.46017	13.9599		7.457	-0.205994		7.46067	5.67865		7.45933	8.06999		7.45733	12.7687			7.46133	11.3897		7.461	-0.740528		7.45833	6.3262		7.45867	23.9697		7.46267	105.663			7.4585	11.867
7.46617	15.8434		7.46883	9.41277		7.465	5.44262		7.4645	18.3525		7.4685	17.5967			7.46683	13.3457		7.46367	-0.20647		7.46733	5.49936		7.466	7.79438		7.464	12.218			7.468	10.9334		7.46767	-0.740051		7.465	6.10781		7.46533	22.656		7.46933	100.972			7.46517	11.4083
7.47283	15.2211		7.4755	9.10139		7.47167	5.29528		7.47117	17.5223		7.47517	16.7613			7.4735	12.7697		7.47033	-0.204563		7.474	5.32913		7.47267	7.53307		7.47067	11.7002			7.47467	10.5038		7.47433	-0.740051		7.47167	5.89991		7.472	21.4348		7.476	96.2481			7.47183	10.9763
7.4795	14.6332		7.48217	8.80527		7.47833	5.15413		7.47783	16.7418		7.48183	15.9812			7.48017	12.2299		7.477	-0.201702		7.48067	5.16605		7.47933	7.28464		7.47733	11.2128			7.48133	10.0985		7.481	-0.741005		7.47833	5.70202		7.47867	20.2994		7.48267	91.5341			7.4785	10.57
7.48617	14.0748		7.48883	8.52442		7.485	5.01919		7.4845	16.0093		7.4885	15.2521			7.48683	11.723		7.48367	-0.198841		7.48733	5.00965		7.486	7.0467		7.484	10.7546			7.488	9.71699		7.48767	-0.742435		7.485	5.51224		7.48533	19.2447		7.48933	86.8697			7.48517	10.1881
7.49283	13.545		7.4955	8.25596		7.49167	4.8914		7.49117	15.3217		7.49517	14.5702			7.4935	11.2457		7.49033	-0.197411		7.494	4.85992		7.49267	6.8202		7.49067	10.3245			7.49467	9.35745		7.49433	-0.74482		7.49167	5.33199		7.492	18.2643		7.496	82.2892			7.49183	9.82666
7.4995	13.042		7.50217	8.00085		7.49833	4.76933		7.49783	14.6766		7.50183	13.9327			7.50017	10.7961		7.497	-0.198364		7.50067	4.71592		7.49933	6.60515		7.49733	9.9206			7.50133	9.01794		7.501	-0.748158		7.49833	5.16033		7.49867	17.3516		7.50267	77.8208			7.4985	9.48572
7.50617	12.5642		7.50883	7.75862		7.505	4.65155		7.5045	14.0705		7.5085	13.3352			7.50683	10.3722		7.50367	-0.200272		7.50733	4.57764		7.506	6.40202		7.504	9.5396			7.508	8.69608		7.50767	-0.751495		7.505	4.99725		7.50533	16.5024		7.50933	73.4878			7.50517	9.16338
7.51283	12.1088		7.5155	7.52974		7.51167	4.53615		7.51117	13.5012		7.51517	12.7745			7.5135	9.97305		7.51033	-0.203133		7.514	4.44412		7.51267	6.20842		7.51067	9.1815			7.51467	8.39233		7.51433	-0.754356		7.51167	4.84037		7.512	15.7113		7.516	69.3088			7.51183	8.85868
7.5195	11.6758		7.52217	7.30991		7.51833	4.42362		7.51783	12.9633		7.52183	12.2476			7.52017	9.59635		7.517	-0.205517		7.52067	4.31585		7.51933	6.02436		7.51733	8.84533			7.52133	8.1048		7.521	-0.75531		7.51833	4.69017		7.51867	14.9736		7.52267	65.2971			7.5185	8.56972
7.52617	11.2634		7.52883	7.0982		7.525	4.31347		7.5245	12.455		7.5285	11.7517			7.52683	9.24015		7.52367	-0.207424		7.52733	4.19378		7.526	5.84841		7.524	8.52919			7.528	7.83062		7.52767	-0.755787		7.525	4.54664		7.52533	14.2851		7.52933	61.4619			7.52517	8.29458
7.53283	10.8695		7.5355	6.89507		7.53167	4.20523		7.53117	11.9734		7.53517	11.2848			7.5335	8.90303		7.53033	-0.206947		7.534	4.07696		7.53267	5.67865		7.53067	8.22973			7.53467	7.56979		7.53433	-0.75531		7.53167	4.40788		7.532	13.6418		7.536	57.8079			7.53183	8.0328
7.5395	10.4933		7.54217	6.69909		7.53833	4.09985		7.53783	11.5166		7.54183	10.8447			7.54017	8.58402		7.537	-0.20504		7.54067	3.96442		7.53933	5.51462		7.53733	7.94363			7.54133	7.32088		7.541	-0.75388		7.53833	4.27437		7.53867	13.0396		7.54267	54.3394			7.5385	7.78246
7.54617	10.1337		7.54883	6.51026		7.545	3.99923		7.5445	11.0836		7.5485	10.4294			7.54683	8.28171		7.54367	-0.202656		7.54733	3.85571		7.546	5.35727		7.544	7.66993			7.548	7.08389		7.54767	-0.752926		7.545	4.14658		7.54533	12.4755		7.54933	51.0588			7.54517	7.54452
7.55283	9.79137		7.5555	6.32858		7.55167	3.90434		7.55117	10.6735		7.55517	10.0369			7.5535	7.99656		7.55033	-0.201225		7.554	3.75223		7.55267	5.20754		7.55067	7.41005			7.55467	6.85692		7.55433	-0.753403		7.55167	4.02546		7.552	11.9472		7.556	47.9627			7.55183	7.31897
7.5595	9.46426		7.56217	6.15358		7.55833	3.81327		7.55783	10.2849		7.56183	9.66549			7.56017	7.72667		7.557	-0.200272		7.56067	3.65305		7.55933	5.06496		7.55733	7.16162			7.56133	6.63948		7.561	-0.75531		7.55833	3.90959		7.55867	11.4536		7.56267	45.0478			7.5585	7.10344
7.56617	9.15146		7.56883	5.98621		7.565	3.72505		7.5645	9.91583		7.5685	9.31454			7.56683	7.47013		7.56367	-0.199795		7.56733	3.55721		7.566	4.92954		7.564	6.92415			7.568	6.43396		7.56767	-0.758648		7.565	3.79801		7.56533	10.9901		7.56933	42.3098			7.56517	6.89745
7.57283	8.85296		7.5755	5.82695		7.57167	3.63922		7.57117	9.56488		7.57517	8.98314			7.5735	7.22694		7.57033	-0.200748		7.574	3.46327		7.57267	4.80032		7.57067	6.69718			7.57467	6.24084		7.57433	-0.760555		7.57167	3.69024		7.572	10.5538		7.576	39.7444			7.57183	6.70099
7.5795	8.56924		7.58217	5.67532		7.57833	3.55577		7.57783	9.23061		7.58183	8.66938			7.58017	6.9952		7.577	-0.201702		7.58067	3.37315		7.57933	4.67587		7.57733	6.4826			7.58133	6.05726		7.581	-0.761986		7.57833	3.58677		7.57867	10.1428		7.58267	37.3445			7.5785	6.51407
7.58617	8.29887		7.58883	5.5294		7.585	3.47519		7.5845	8.91209		7.5885	8.37183			7.58683	6.77443		7.58367	-0.202179		7.58733	3.28588		7.586	4.55523		7.584	6.28042			7.588	5.88083		7.58767	-0.762939		7.585	3.48711		7.58533	9.75704		7.58933	35.1024			7.58517	6.33478
7.59283	8.04043		7.5955	5.38826		7.59167	3.39794		7.59117	8.60786		7.59517	8.08859			7.5935	6.56223		7.59033	-0.202179		7.594	3.20148		7.59267	4.4384		7.59067	6.08873			7.59467	5.71156		7.59433	-0.763893		7.59167	3.38984		7.592	9.39322		7.596	33.0114			7.59183	6.16217
7.5995	7.79295		7.60217	5.25284		7.59833	3.32355		7.59783	8.31699		7.60183	7.81965			7.60017	6.3591		7.597	-0.203133		7.60067	3.11947		7.59933	4.32444		7.59733	5.90611			7.60133	5.54943		7.601	-0.764847		7.59833	3.29399		7.59867	9.05037		7.60267	31.065			7.5985	5.99718
7.60617	7.55692		7.60883	5.12266		7.605	3.25155		7.6045	8.04043		7.6085	7.56454			7.60683	6.16455		7.60367	-0.20504		7.60733	3.03984		7.606	4.21429		7.604	5.73111			7.608	5.39398		7.60767	-0.76437		7.605	3.20244		7.60533	8.7266		7.60933	29.2544			7.60517	5.83887
7.61283	7.33089		7.6155	4.99678		7.61167	3.18146		7.61117	7.77817		7.61517	7.32231			7.6135	5.98097		7.61033	-0.206947		7.614	2.96354		7.61267	4.10891		7.61067	5.56278			7.61467	5.24473		7.61433	-0.76437		7.61167	3.11375		7.612	8.41951		7.616	27.5712			7.61183	5.68676
7.6195	7.11346		7.62217	4.87423		7.61833	3.11327		7.61783	7.52831		7.62183	7.09152			7.62017	5.80692		7.617	-0.207424		7.62067	2.89011		7.61933	4.00877		7.61733	5.40066			7.62133	5.1012		7.621	-0.76437		7.61833	3.02744		7.61867	8.12817		7.62267	26.0091			7.6185	5.53894
7.62617	6.90413		7.62883	4.75645		7.625	3.04651		7.6245	7.28989		7.6285	6.87075			7.62683	5.64098		7.62367	-0.208378		7.62733	2.81954		7.626	3.91245		7.624	5.24521			7.628	4.96483		7.62767	-0.763416		7.625	2.94399		7.62533	7.85112		7.62933	24.559			7.62517	5.39541
7.63283	6.70242		7.6355	4.64344		7.63167	2.98262		7.63117	7.06244		7.63517	6.66046			7.6335	5.4822		7.63033	-0.210762		7.634	2.75183		7.63267	3.81994		7.63067	5.09548			7.63467	4.83561		7.63433	-0.761032		7.63167	2.86388		7.632	7.58791		7.636	23.211			7.63183	5.25856
7.6395	6.50787		7.64217	4.53377		7.63833	2.92063		7.63783	6.84404		7.64183	6.46067			7.64017	5.33056		7.637	-0.213623		7.64067	2.68698		7.63933	3.73125		7.63733	4.95243			7.64133	4.71163		7.641	-0.759602		7.63833	2.78854		7.63867	7.33852		7.64267	21.9574			7.6385	5.12791
7.64617	6.31952		7.64883	4.42791		7.645	2.86055		7.6445	6.63376		7.6485	6.27041			7.64683	5.1856		7.64367	-0.215054		7.64733	2.62213		7.646	3.64637		7.644	4.81653			7.648	4.59099		7.64767	-0.760078		7.645	2.71559		7.64533	7.10201		7.64933	20.792			7.64517	5.00107
7.65283	6.13785		7.6555	4.32587		7.65167	2.80237		7.65117	6.4311		7.65517	6.0873			7.6535	5.04541		7.65033	-0.216007		7.654	2.56014		7.65267	3.56436		7.65067	4.68731			7.65467	4.47369		7.65433	-0.761986		7.65167	2.64454		7.652	6.87838		7.656	19.7082			7.65183	4.87852
7.6595	5.96285		7.66217	4.22812		7.65833	2.74658		7.65783	6.23703		7.66183	5.9123			7.66017	4.90999		7.657	-0.218391		7.66067	2.50006		7.65933	3.48568		7.65733	4.56333			7.66133	4.35972		7.661	-0.76437		7.65833	2.57683		7.65867	6.66571		7.66267	18.6996			7.6585	4.76074
7.66617	5.79453		7.66883	4.1337		7.665	2.69222		7.6645	6.05202		7.6685	5.74589			7.66683	4.77982		7.66367	-0.221729		7.66733	2.44188		7.666	3.40939		7.664	4.44365			7.668	4.2491		7.66767	-0.766754		7.665	2.51102		7.66533	6.46305		7.66933	17.7608			7.66517	4.64916
7.67283	5.63145		7.6755	4.04167		7.67167	2.63834		7.67117	5.87416		7.67517	5.58662			7.6735	4.65584		7.67033	-0.224113		7.674	2.38514		7.67267	3.33452		7.67067	4.32777			7.67467	4.14228		7.67433	-0.768661		7.67167	2.44617		7.672	6.26993		7.676	16.8853			7.67183	4.5414
7.6795	5.47457		7.68217	3.95155		7.67833	2.58589		7.67783	5.7044		7.68183	5.43308			7.68017	4.53663		7.677	-0.22459		7.68067	2.32983		7.67933	3.26014		7.67733	4.21619			7.68133	4.03976		7.681	-0.770092		7.67833	2.3818		7.67867	6.08397		7.68267	16.0689			7.6785	4.43697
7.68617	5.32436		7.68883	3.86429		7.685	2.53439		7.6845	5.5418		7.6885	5.28431			7.68683	4.42123		7.68367	-0.225544		7.68733	2.2769		7.686	3.18718		7.684	4.10843			7.688	3.94297		7.68767	-0.769138		7.685	2.31886		7.68533	5.90611		7.68933	15.3074			7.68517	4.33636
7.69283	5.17988		7.6955	3.77846		7.69167	2.4848		7.69117	5.38635		7.69517	5.14174			7.6935	4.30965		7.69033	-0.227451		7.694	2.2254		7.69267	3.11661		7.69067	4.00639			7.69467	3.85046		7.69433	-0.767708		7.69167	2.25878		7.692	5.7354		7.696	14.5955			7.69183	4.23908
7.6995	5.04065		7.70217	3.69549		7.69833	2.43711		7.69783	5.23615		7.70183	5.00488			7.70017	4.20189		7.697	-0.229836		7.70067	2.17533		7.69933	3.0489		7.69733	3.90959			7.70133	3.76272		7.701	-0.766754		7.69833	2.20013		7.69867	5.57232		7.70267	13.9298			7.6985	4.14467
7.70617	4.90618		7.70883	3.61538		7.705	2.39086		7.7045	5.09119		7.7085	4.87232			7.70683	4.09746		7.70367	-0.230789		7.70733	2.12717		7.706	2.98309		7.704	3.81708			7.708	3.6788		7.70767	-0.768185		7.705	2.14386		7.70533	5.41639		7.70933	13.3076			7.70517	4.05264
7.71283	4.77695		7.7155	3.53861		7.71167	2.34556		7.71117	4.95195		7.71517	4.74358			7.7135	3.99637		7.71033	-0.231743		7.714	2.08092		7.71267	2.9211		7.71067	3.72696			7.71467	3.59869		7.71433	-0.769615		7.71167	2.0895		7.712	5.26667		7.716	12.7273			7.71183	3.96442
7.7195	4.65202		7.72217	3.4647		7.71833	2.30169		7.71783	4.81796		7.72183	4.62008			7.72017	3.8991		7.717	-0.232697		7.72067	2.03609		7.71933	2.86245		7.71733	3.63874			7.72133	3.52097		7.721	-0.771046		7.71833	2.038		7.71867	5.12457		7.72267	12.1851			7.7185	3.87955
7.72617	4.53091		7.72883	3.39317		7.725	2.25925		7.7245	4.68922		7.7285	4.5023			7.72683	3.80611		7.72367	-0.232697		7.72733	1.99175		7.726	2.80666		7.724	3.55196			7.728	3.44563		7.72767	-0.77343		7.725	1.98841		7.72533	4.9901		7.72933	11.6773			7.72517	3.79705
7.73283	4.41456		7.7355	3.32499		7.73167	2.21825		7.73117	4.56572		7.73517	4.38976			7.7335	3.71695		7.73033	-0.231266		7.734	1.94883		7.73267	2.75278		7.73067	3.46756			7.73467	3.37029		7.73433	-0.776768		7.73167	1.94073		7.732	4.86279		7.736	11.2			7.73183	3.7179
7.7395	4.30107		7.74217	3.25918		7.73833	2.17772		7.73783	4.44651		7.74183	4.28152			7.74017	3.63111		7.737	-0.229836		7.74067	1.90544		7.73933	2.6989		7.73733	3.38602			7.74133	3.2959		7.741	-0.779152		7.73833	1.89495		7.73867	4.73976		7.74267	10.7508			7.7385	3.64161
7.74617	4.18949		7.74883	3.19529		7.745	2.13718		7.7445	4.33064		7.7485	4.17709			7.74683	3.54862		7.74367	-0.229836		7.74733	1.863		7.746	2.64597		7.744	3.30734			7.748	3.22342		7.74767	-0.779152		7.745	1.84917		7.74533	4.62055		7.74933	10.3278			7.74517	3.56865
7.75283	4.08125		7.7555	3.1333		7.75167	2.09713		7.75117	4.21858		7.75517	4.07791			7.7535	3.46804		7.75033	-0.229359		7.754	1.82199		7.75267	2.59399		7.75067	3.23153			7.75467	3.15142		7.75433	-0.778198		7.75167	1.80435		7.752	4.50373		7.756	9.92775			7.75183	3.4976
7.7595	3.97635		7.76217	3.07274		7.75833	2.05755		7.75783	4.11034		7.76183	3.98302			7.76017	3.38984		7.757	-0.228882		7.76067	1.78194		7.75933	2.54297		7.75733	3.15809			7.76133	3.0818		7.761	-0.777245		7.75833	1.76048		7.75867	4.39024		7.76267	9.54914			7.7585	3.42703
7.76617	3.87573		7.76883	3.01313		7.765	2.01988		7.7645	4.00591		7.7685	3.89004			7.76683	3.31354		7.76367	-0.228405		7.76733	1.74284		7.766	2.49338		7.764	3.08704			7.768	3.01504		7.76767	-0.776768		7.765	1.71804		7.76533	4.27961		7.76933	9.19151			7.76517	3.35789
7.77283	3.77798		7.7755	2.95448		7.77167	1.98364		7.77117	3.90482		7.77517	3.79992			7.7735	3.24059		7.77033	-0.228882		7.774	1.70422		7.77267	2.4457		7.77067	3.0179			7.77467	2.95162		7.77433	-0.776291		7.77167	1.67608		7.772	4.1728		7.776	8.85391			7.77183	3.29161
7.7795	3.68404		7.78217	2.89726		7.77833	1.94883		7.77783	3.80754		7.78183	3.71456			7.78017	3.16954		7.777	-0.229836		7.78067	1.66702		7.77933	2.4004		7.77733	2.95019			7.78133	2.89106		7.781	-0.776291		7.77833	1.6346		7.77867	4.07171		7.78267	8.53539			7.7785	3.22676
7.78617	3.5944		7.78883	2.84052		7.785	1.91545		7.7845	3.71408		7.7885	3.63398			7.78683	3.10183		7.78367	-0.230789		7.78733	1.63078		7.786	2.35701		7.784	2.88391			7.788	2.83194		7.78767	-0.776291		7.785	1.59502		7.78533	3.97587		7.78933	8.23307			7.78517	3.16334
7.79283	3.50904		7.7955	2.78473		7.79167	1.88351		7.79117	3.62253		7.79517	3.5553			7.7935	3.0365		7.79033	-0.230789		7.794	1.59502		7.79267	2.31504		7.79067	2.82001			7.79467	2.77424		7.79433	-0.777245		7.79167	1.55735		7.792	3.88527		7.796	7.94744			7.79183	3.10087
7.7995	3.42607		7.80217	2.72942		7.79833	1.85299		7.79783	3.53193		7.80183	3.479			7.80017	2.97308		7.797	-0.229836		7.80067	1.56069		7.79933	2.27451		7.79733	2.75755			7.80133	2.71845		7.801	-0.778198		7.79833	1.52063		7.79867	3.79848		7.80267	7.6766			7.7985	3.04127
7.80617	3.34406		7.80883	2.67601		7.805	1.82199		7.8045	3.44467		7.8085	3.40557			7.80683	2.91109		7.80367	-0.229836		7.80733	1.52826		7.806	2.23446		7.804	2.69842			7.808	2.66361		7.80767	-0.779152		7.805	1.48487		7.80533	3.71408		7.80933	7.42006			7.80517	2.985
7.81283	3.2649		7.8155	2.62499		7.81167	1.791		7.81117	3.36123		7.81517	3.33405			7.8135	2.85053		7.81033	-0.230312		7.814	1.49775		7.81267	2.19536		7.81067	2.64072			7.81467	2.60973		7.81433	-0.779629		7.81167	1.44958		7.812	3.63207		7.816	7.17545			7.81183	2.93016
7.8195	3.18766		7.82217	2.5754		7.81833	1.76048		7.81783	3.28016		7.82183	3.26204			7.82017	2.79188		7.817	-0.229836		7.82067	1.46818		7.81933	2.15626		7.81733	2.58493			7.82133	2.55728		7.821	-0.781059		7.81833	1.4143		7.81867	3.55196		7.82267	6.9418			7.8185	2.87724
7.82617	3.11279		7.82883	2.52771		7.825	1.73235		7.8245	3.20244		7.8285	3.19052			7.82683	2.73466		7.82367	-0.229836		7.82733	1.43957		7.826	2.11763		7.824	2.53248			7.828	2.50769		7.82767	-0.782967		7.825	1.38044		7.82533	3.47424		7.82933	6.71911			7.82517	2.82526
7.83283	3.03984		7.8355	2.48146		7.83167	1.70517		7.83117	3.12757		7.83517	3.1209			7.8335	2.67982		7.83033	-0.230789		7.834	1.41096		7.83267	2.08044		7.83067	2.48384			7.83467	2.46096		7.83433	-0.785828		7.83167	1.34754		7.832	3.39842		7.836	6.50644			7.83183	2.77472
7.8395	2.96783		7.84217	2.43902		7.83833	1.67847		7.83783	3.05557		7.84183	3.05462			7.84017	2.62785		7.837	-0.23222		7.84067	1.38378		7.83933	2.0442		7.83733	2.43855			7.84133	2.41566		7.841	-0.787735		7.83833	1.31702		7.83867	3.32499		7.84267	6.30426			7.8385	2.72512
7.84617	2.89726		7.84883	2.39849		7.845	1.65272		7.8445	2.98595		7.8485	2.99072			7.84683	2.5773		7.84367	-0.23222		7.84733	1.35756		7.846	2.00987		7.844	2.39468			7.848	2.37226		7.84767	-0.787258		7.845	1.28698		7.84533	3.25394		7.84933	6.1121			7.84517	2.67458
7.85283	2.82764		7.8555	2.35844		7.85167	1.62792		7.85117	2.91681		7.85517	2.92921			7.8535	2.52819		7.85033	-0.231266		7.854	1.33181		7.85267	1.97697		7.85067	2.35176			7.85467	2.32983		7.85433	-0.784874		7.85167	1.25694		7.852	3.18623		7.856	5.93042			7.85183	2.62499
7.8595	2.75803		7.86217	2.31886		7.85833	1.60408		7.85783	2.84863		7.86183	2.86913			7.86017	2.48003		7.857	-0.230312		7.86067	1.30558		7.85933	1.94645		7.85733	2.3098			7.86133	2.2893		7.861	-0.780582		7.85833	1.22738		7.85867	3.12138		7.86267	5.75829			7.8585	2.5773
7.86617	2.68888		7.86883	2.27976		7.865	1.57833		7.8645	2.78282		7.8685	2.81096			7.86683	2.43187		7.86367	-0.229836		7.86733	1.27888		7.866	1.91689		7.864	2.26688			7.868	2.24972		7.86767	-0.776291		7.865	1.19829		7.86533	3.05796		7.86933	5.59425			7.86517	2.53153
7.87283	2.62165		7.8755	2.24066		7.87167	1.55306		7.87117	2.72036		7.87517	2.75469			7.8735	2.38514		7.87033	-0.230789		7.874	1.25265		7.87267	1.88732		7.87067	2.22397			7.87467	2.21109		7.87433	-0.771999		7.87167	1.1692		7.872	2.99597		7.876	5.43737			7.87183	2.48718
7.8795	2.55632		7.88217	2.20156		7.87833	1.52731		7.87783	2.66075		7.88183	2.70033			7.88017	2.34032		7.877	-0.23222		7.88067	1.22547		7.87933	1.85919		7.87733	2.18201			7.88133	2.17247		7.881	-0.769615		7.87833	1.13964		7.87867	2.93589		7.88267	5.28717			7.8785	2.44427
7.88617	2.49338		7.88883	2.16341		7.885	1.50347		7.8845	2.60258		7.8885	2.6474			7.88683	2.2974		7.88367	-0.234127		7.88733	1.19781		7.886	1.83058		7.884	2.14148			7.888	2.13289		7.88767	-0.769615		7.885	1.11198		7.88533	2.87819		7.88933	5.14221			7.88517	2.40183
7.89283	2.43378		7.8955	2.12622		7.89167	1.47915		7.89117	2.54583		7.89517	2.5959			7.8935	2.25544		7.89033	-0.236034		7.894	1.17016		7.89267	1.80101		7.89067	2.10142			7.89467	2.09427		7.89433	-0.771523		7.89167	1.08576		7.892	2.8224		7.896	5.00202			7.89183	2.36082
7.8995	2.37656		7.90217	2.09045		7.89833	1.45531		7.89783	2.491		7.90183	2.54631			7.90017	2.21443		7.897	-0.237465		7.90067	1.14489		7.89933	1.77002		7.89733	2.06232			7.90133	2.0566		7.901	-0.773907		7.89833	1.06096		7.89867	2.76756		7.90267	4.86755			7.8985	2.32029
7.90617	2.32077		7.90883	2.05612		7.905	1.43147		7.9045	2.43759		7.9085	2.49958			7.90683	2.17628		7.90367	-0.237942		7.90733	1.12343		7.906	1.73855		7.904	2.02465			7.908	2.01988		7.90767	-0.775814		7.905	1.03521		7.90533	2.71511		7.90933	4.73833			7.90517	2.28071
7.91283	2.26688		7.9155	2.02227		7.91167	1.4081		7.91117	2.38466		7.91517	2.45428			7.9135	2.14052		7.91033	-0.238419		7.914	1.1034		7.91267	1.7066		7.91067	1.98793			7.91467	1.98364		7.91433	-0.776768		7.91167	1.01042		7.912	2.66504		7.916	4.61388			7.91183	2.24209
7.9195	2.21491		7.92217	1.98793		7.91833	1.38426		7.91783	2.33173		7.92183	2.40993			7.92017	2.10524		7.917	-0.238419		7.92067	1.0829		7.91933	1.67418		7.91733	1.95217			7.92133	1.94883		7.921	-0.776291		7.91833	0.986576		7.91867	2.61545		7.92267	4.49324			7.9185	2.20442
7.92617	2.16627		7.92883	1.95503		7.925	1.36089		7.9245	2.27976		7.9285	2.36607			7.92683	2.06947		7.92367	-0.239372		7.92733	1.06239		7.926	1.64318		7.924	1.91736			7.928	1.91545		7.92767	-0.774384		7.925	0.962257		7.92533	2.56681		7.92933	4.37737			7.92517	2.16818
7.93283	2.11954		7.9355	1.92261		7.93167	1.33944		7.93117	2.22921		7.93517	2.32267			7.9335	2.03371		7.93033	-0.239849		7.934	1.04332		7.93267	1.61552		7.93067	1.88351			7.93467	1.88351		7.93433	-0.772476		7.93167	0.938416		7.932	2.51913		7.936	4.26626			7.93183	2.13337
7.9395	2.07329		7.94217	1.89161		7.93833	1.31989		7.93783	2.17962		7.94183	2.28119			7.94017	1.99842		7.937	-0.239372		7.94067	1.02472		7.93933	1.59121		7.93733	1.85061			7.94133	1.85061		7.941	-0.772476		7.93833	0.914097		7.93867	2.47383		7.94267	4.1585			7.9385	2.09856
7.94617	2.02799		7.94883	1.86062		7.945	1.30033		7.9445	2.13146		7.9485	2.24113			7.94683	1.96362		7.94367	-0.238419		7.94733	1.00565		7.946	1.56975		7.944	1.81866			7.948	1.81818		7.94767	-0.774384		7.945	0.891685		7.94533	2.42996		7.94933	4.05455			7.94517	2.06375
7.95283	1.98364		7.9555	1.83058		7.95167	1.28031		7.95117	2.08616		7.95517	2.20108			7.9535	1.92833		7.95033	-0.237942		7.954	0.987053		7.95267	1.5502		7.95067	1.78719			7.95467	1.78671		7.95433	-0.776768		7.95167	0.871181		7.952	2.38705		7.956	3.95536			7.95183	2.02942
7.9595	1.93882		7.96217	1.80197		7.95833	1.26123		7.95783	2.04325		7.96183	2.16103			7.96017	1.89304		7.957	-0.237942		7.96067	0.968933		7.95933	1.53208		7.95733	1.75571			7.96133	1.75714		7.961	-0.778675		7.95833	0.852108		7.95867	2.34556		7.96267	3.8619			7.9585	1.99652
7.96617	1.89352		7.96883	1.77383		7.965	1.24454		7.9645	2.00224		7.9685	2.1224			7.96683	1.86014		7.96367	-0.238419		7.96733	0.951767		7.966	1.51348		7.964	1.72472			7.968	1.72806		7.96767	-0.780106		7.965	0.833511		7.96533	2.30455		7.96933	3.77178			7.96517	1.966
7.97283	1.84774		7.9755	1.74618		7.97167	1.22833		7.97117	1.96123		7.97517	2.08569			7.9735	1.82867		7.97033	-0.239372		7.974	0.934601		7.97267	1.49345		7.97067	1.69373			7.97467	1.7004		7.97433	-0.780106		7.97167	0.815392		7.972	2.2645		7.976	3.68357			7.97183	1.93739
7.9795	1.80244		7.98217	1.71852		7.97833	1.21212		7.97783	1.92213		7.98183	2.0504			7.98017	1.79863		7.977	-0.24128		7.98067	0.916481		7.97933	1.47295		7.97733	1.66416			7.98133	1.67322		7.981	-0.779152		7.97833	0.797749		7.97867	2.2254		7.98267	3.59869			7.9785	1.91116
7.98617	1.75905		7.98883	1.69182		7.985	1.19543		7.9845	1.88446		7.9885	2.01607			7.98683	1.76859		7.98367	-0.243187		7.98733	0.898838		7.986	1.45102		7.984	1.63507			7.988	1.64652		7.98767	-0.775814		7.985	0.779629		7.98533	2.18773		7.98933	3.51667			7.98517	1.88541
7.99283	1.71757		7.9955	1.66655		7.99167	1.18065		7.99117	1.84631		7.99517	1.98269			7.9935	1.7395		7.99033	-0.246048		7.994	0.882149		7.99267	1.42908		7.99067	1.60646			7.99467	1.61982		7.99433	-0.772476		7.99167	0.759602		7.992	2.15101		7.996	3.43752			7.99183	1.86014
7.9995	1.67751		8.00217	1.64223		7.99833	1.16587		7.99783	1.80721		8.00183	1.94931			8.00017	1.71185		7.997	-0.247478		8.00067	0.866413		7.99933	1.4081		7.99733	1.57833			8.00133	1.59359		8.001	-0.771523		7.99833	0.738144		7.99867	2.11525		8.00267	3.35932			7.9985	1.83296
8.00617	1.63746		8.00883	1.61839		8.005	1.15013		8.0045	1.76859		8.0085	1.91641			8.00683	1.68419		8.00367	-0.247002		8.00733	0.850201		8.006	1.38807		8.004	1.55067			8.008	1.56832		8.00767	-0.771999		8.005	0.716209		8.00533	2.08044		8.00933	3.28398			8.00517	1.80435
8.01283	1.59788		8.0155	1.59407		8.01167	1.13344		8.01117	1.7314		8.01517	1.88446			8.0135	1.65653		8.01033	-0.245094		8.014	0.833988		8.01267	1.36948		8.01067	1.52397			8.01467	1.54448		8.01433	-0.77343		8.01167	0.695705		8.012	2.04706		8.016	3.2115			8.01183	1.77431
8.0195	1.55926		8.02217	1.56975		8.01833	1.11675		8.01783	1.69563		8.02183	1.85347			8.02017	1.62935		8.017	-0.243187		8.02067	0.817776		8.01933	1.35326		8.01733	1.4987			8.02133	1.52206		8.021	-0.77486		8.01833	0.676155		8.01867	2.01464		8.02267	3.14093			8.0185	1.74522
8.02617	1.52254		8.02883	1.54638		8.025	1.10149		8.0245	1.65987		8.0285	1.82343			8.02683	1.60408		8.02367	-0.24128		8.02733	0.802994		8.026	1.33801		8.024	1.47486			8.028	1.50013		8.02767	-0.777721		8.025	0.658035		8.02533	1.98174		8.02933	3.07417			8.02517	1.71852
8.03283	1.48726		8.0355	1.52254		8.03167	1.08671		8.03117	1.62506		8.03517	1.79386			8.0335	1.57976		8.03033	-0.238895		8.034	0.786304		8.03267	1.32179		8.03067	1.45149			8.03467	1.47867		8.03433	-0.780106		8.03167	0.6423		8.032	1.94931		8.036	3.00932			8.03183	1.69325
8.0395	1.45292		8.04217	1.49822		8.03833	1.07193		8.03783	1.59216		8.04183	1.76573			8.04017	1.55592		8.037	-0.236988		8.04067	0.769615		8.03933	1.3051		8.03733	1.42956			8.04133	1.45769		8.041	-0.781059		8.03833	0.628471		8.03867	1.91736		8.04267	2.94733			8.0385	1.66941
8.04617	1.42002		8.04883	1.4739		8.045	1.05619		8.0445	1.56116		8.0485	1.73855			8.04683	1.53351		8.04367	-0.236511		8.04733	0.753403		8.046	1.28794		8.044	1.40858			8.048	1.43719		8.04767	-0.781536		8.045	0.616074		8.04533	1.88637		8.04933	2.88725			8.04517	1.64652
8.05283	1.38903		8.0555	1.45102		8.05167	1.03951		8.05117	1.53017		8.05517	1.7128			8.0535	1.51205		8.05033	-0.237942		8.054	0.738621		8.05267	1.27125		8.05067	1.3876			8.05467	1.41621		8.05433	-0.782967		8.05167	0.603676		8.052	1.85728		8.056	2.82907			8.05183	1.62411
8.0595	1.35899		8.06217	1.42908		8.05833	1.02282		8.05783	1.49918		8.06183	1.688			8.06017	1.49107		8.057	-0.238895		8.06067	0.724316		8.05933	1.25265		8.05733	1.36614			8.06133	1.3957		8.061	-0.78392		8.05833	0.592232		8.05867	1.82772		8.06267	2.77281			8.0585	1.60074
8.06617	1.32942		8.06883	1.4081		8.065	1.00708		8.0645	1.46866		8.0685	1.66321			8.06683	1.46961		8.06367	-0.239372		8.06733	0.709534		8.066	1.2331		8.064	1.34325			8.068	1.37472		8.06767	-0.783443		8.065	0.580311		8.06533	1.79863		8.06933	2.71749			8.06517	1.57642
8.07283	1.29986		8.0755	1.38903		8.07167	0.991821		8.07117	1.43862		8.07517	1.63794			8.0735	1.44815		8.07033	-0.238895		8.074	0.695705		8.07267	1.21403		8.07067	1.32036			8.07467	1.35469		8.07433	-0.78249		8.07167	0.566483		8.072	1.77002		8.076	2.66266			8.07183	1.55258
8.0795	1.26934		8.08217	1.37043		8.07833	0.977039		8.07783	1.40905		8.08183	1.61457			8.08017	1.42574		8.077	-0.238419		8.08067	0.684261		8.07933	1.19686		8.07733	1.29795			8.08133	1.33467		8.081	-0.782013		8.07833	0.551701		8.07867	1.74236		8.08267	2.60782			8.0785	1.53017
8.08617	1.2393		8.08883	1.35183		8.085	0.964642		8.0845	1.37997		8.0885	1.59168			8.08683	1.40381		8.08367	-0.237942		8.08733	0.673294		8.086	1.18065		8.084	1.27602			8.088	1.31607		8.08767	-0.781059		8.085	0.536442		8.08533	1.71566		8.08933	2.55537			8.08517	1.50776
8.09283	1.20974		8.0955	1.33324		8.09167	0.953674		8.09117	1.35088		8.09517	1.56784			8.0935	1.38235		8.09033	-0.238895		8.094	0.66185		8.09267	1.16539		8.09067	1.25504			8.09467	1.2989		8.09433	-0.780106		8.09167	0.52166		8.092	1.68943		8.096	2.50483			8.09183	1.4863
8.0995	1.18065		8.10217	1.31464		8.09833	0.94223		8.09783	1.32227		8.10183	1.54305			8.10017	1.36232		8.097	-0.238895		8.10067	0.649452		8.09933	1.15108		8.09733	1.23358			8.10133	1.28365		8.101	-0.778675		8.09833	0.506878		8.09867	1.66512		8.10267	2.45667			8.0985	1.46627
8.10617	1.15156		8.10883	1.29652		8.105	0.930786		8.1045	1.29557		8.1085	1.51682			8.10683	1.34277		8.10367	-0.237465		8.10733	0.637054		8.106	1.13726		8.104	1.2145			8.108	1.26934		8.10767	-0.777245		8.105	0.492096		8.10533	1.6427		8.10933	2.40898			8.10517	1.44672
8.11283	1.12295		8.1155	1.27792		8.11167	0.919342		8.11117	1.27029		8.11517	1.49107			8.1135	1.32179		8.11033	-0.235558		8.114	0.625134		8.11267	1.12295		8.11067	1.19829			8.11467	1.25408		8.11433	-0.776291		8.11167	0.477791		8.112	1.62125		8.116	2.36273			8.11183	1.42717
8.1195	1.09625		8.12217	1.2598		8.11833	0.907421		8.11783	1.24598		8.12183	1.4658			8.12017	1.30177		8.117	-0.234127		8.12067	0.612736		8.11933	1.10865		8.11733	1.18399			8.12133	1.23787		8.121	-0.775337		8.11833	0.464916		8.11867	1.60074		8.12267	2.31838			8.1185	1.4081
8.12617	1.0705		8.12883	1.24168		8.125	0.892639		8.1245	1.22213		8.1285	1.44196			8.12683	1.28317		8.12367	-0.232697		8.12733	0.599861		8.126	1.09386		8.124	1.1692			8.128	1.2207		8.12767	-0.775337		8.125	0.452042		8.12533	1.58024		8.12933	2.27547			8.12517	1.39093
8.13283	1.04618		8.1355	1.22404		8.13167	0.87738		8.13117	1.20068		8.13517	1.42002			8.1335	1.266		8.13033	-0.230312		8.134	0.58651		8.13267	1.07813		8.13067	1.15347			8.13467	1.20163		8.13433	-0.774384		8.13167	0.43869		8.132	1.55878		8.136	2.23398			8.13183	1.37472
8.1395	1.02282		8.14217	1.20687		8.13833	0.864506		8.13783	1.17922		8.14183	1.39952			8.14017	1.24836		8.137	-0.227928		8.14067	0.575066		8.13933	1.06287		8.13733	1.13916			8.14133	1.18065		8.141	-0.77343		8.13833	0.425339		8.13867	1.53589		8.14267	2.19393			8.1385	1.3566
8.14617	0.999451		8.14883	1.18971		8.145	0.852585		8.1445	1.15824		8.1485	1.38044			8.14683	1.23167		8.14367	-0.227451		8.14733	0.563145		8.146	1.04904		8.144	1.12534			8.148	1.16014		8.14767	-0.772953		8.145	0.412464		8.14533	1.51157		8.14933	2.15578			8.14517	1.3361
8.15283	0.975609		8.1555	1.17302		8.15167	0.840664		8.15117	1.13678		8.15517	1.3628			8.1535	1.21641		8.15033	-0.228405		8.154	0.55027		8.15267	1.0376		8.15067	1.1096			8.15467	1.14107		8.15433	-0.77343		8.15167	0.400543		8.152	1.48821		8.156	2.11906			8.15183	1.31607
8.1595	0.950813		8.16217	1.15681		8.15833	0.830173		8.15783	1.11485		8.16183	1.34516			8.16017	1.20211		8.157	-0.229359		8.16067	0.538349		8.15933	1.02711		8.15733	1.09243			8.16133	1.12438		8.161	-0.773907		8.15833	0.389099		8.15867	1.46675		8.16267	2.08235			8.1585	1.29652
8.16617	0.926018		8.16883	1.14202		8.165	0.82159		8.1645	1.09339		8.1685	1.32704			8.16683	1.18732		8.16367	-0.230789		8.16733	0.528812		8.166	1.01662		8.164	1.07622			8.168	1.11008		8.16767	-0.773907		8.165	0.378132		8.16533	1.44625		8.16933	2.04563			8.16517	1.2784
8.17283	0.901699		8.1755	1.12724		8.17167	0.813961		8.17117	1.07193		8.17517	1.30939			8.1735	1.17111		8.17033	-0.23222		8.174	0.520229		8.17267	1.0066		8.17067	1.06287			8.17467	1.09768		8.17433	-0.773907		8.17167	0.369072		8.172	1.4267		8.176	2.00796			8.17183	1.26171
8.1795	0.87738		8.18217	1.11103		8.17833	0.805855		8.17783	1.05143		8.18183	1.29175			8.18017	1.15538		8.177	-0.234127		8.18067	0.511169		8.17933	0.99659		8.17733	1.04904			8.18133	1.08719		8.181	-0.77486		8.17833	0.360012		8.17867	1.4081		8.18267	1.97029			8.1785	1.24788
8.18617	0.854015		8.18883	1.09434		8.185	0.796795		8.1845	1.03283		8.1885	1.27506			8.18683	1.13821		8.18367	-0.234604		8.18733	0.502586		8.186	0.985146		8.184	1.03331			8.188	1.07718		8.18767	-0.776291		8.185	0.349998		8.18533	1.39093		8.18933	1.9331			8.18517	1.23692
8.19283	0.831127		8.1955	1.07861		8.19167	0.785828		8.19117	1.01662		8.19517	1.25933			8.1935	1.12104		8.19033	-0.234127		8.194	0.493526		8.19267	0.972748		8.19067	1.01805			8.19467	1.06668		8.19433	-0.777245		8.19167	0.339508		8.192	1.37377		8.196	1.89877			8.19183	1.22643
8.1995	0.809193		8.20217	1.06335		8.19833	0.77486		8.19783	1.00088		8.20183	1.24359			8.20017	1.10388		8.197	-0.234127		8.20067	0.483513		8.19933	0.96035		8.19733	1.00327			8.20133	1.05429		8.201	-0.776768		8.19833	0.328064		8.19867	1.35612		8.20267	1.86539			8.1985	1.2145
8.20617	0.787258		8.20883	1.04904		8.205	0.763893		8.2045	0.984669		8.2085	1.2269			8.20683	1.08719		8.20367	-0.233173		8.20733	0.472069		8.206	0.949383		8.204	0.98896			8.208	1.03998		8.20767	-0.775814		8.205	0.31662		8.20533	1.33944		8.20933	1.83296			8.20517	1.19972
8.21283	0.765324		8.2155	1.03474		8.21167	0.753403		8.21117	0.968933		8.21517	1.20974			8.2135	1.07145		8.21033	-0.23365		8.214	0.460148		8.21267	0.938892		8.21067	0.975132			8.21467	1.02472		8.21433	-0.77486		8.21167	0.304699		8.212	1.32322		8.216	1.80244			8.21183	1.18208
8.2195	0.744343		8.22217	1.02186		8.21833	0.742912		8.21783	0.952244		8.22183	1.19305			8.22017	1.05715		8.217	-0.235081		8.22067	0.448227		8.21933	0.928879		8.21733	0.963211			8.22133	1.01089		8.221	-0.772953		8.21833	0.293255		8.21867	1.30749		8.22267	1.77336			8.2185	1.16396
8.22617	0.724316		8.22883	1.00946		8.225	0.732899		8.2245	0.933647		8.2285	1.17779			8.22683	1.0438		8.22367	-0.238419		8.22733	0.435829		8.226	0.918388		8.224	0.952244			8.228	0.997543		8.22767	-0.772476		8.225	0.282764		8.22533	1.29223		8.22933	1.7457			8.22517	1.14632
8.23283	0.706196		8.2355	0.997543		8.23167	0.723839		8.23117	0.914574		8.23517	1.16301			8.2335	1.0314		8.23033	-0.242233		8.234	0.425339		8.23267	0.907898		8.23067	0.941277			8.23467	0.985622		8.23433	-0.772953		8.23167	0.274181		8.232	1.27649		8.236	1.719			8.23183	1.12915
8.2395	0.688076		8.24217	0.985622		8.23833	0.715733		8.23783	0.896454		8.24183	1.14822			8.24017	1.01995		8.237	-0.243187		8.24067	0.416279		8.23933	0.897408		8.23733	0.930309			8.24133	0.974655		8.241	-0.774384		8.23833	0.265121		8.23867	1.26123		8.24267	1.69325			8.2385	1.11341
8.24617	0.669956		8.24883	0.973701		8.245	0.707626		8.2445	0.881195		8.2485	1.13392			8.24683	1.00803		8.24367	-0.24271		8.24733	0.409126		8.246	0.885487		8.244	0.919819			8.248	0.963688		8.24767	-0.775337		8.245	0.256062		8.24533	1.24454		8.24933	1.66941			8.24517	1.09959
8.25283	0.65279		8.2555	0.961781		8.25167	0.69952		8.25117	0.86689		8.25517	1.12057			8.2535	0.995159		8.25033	-0.241756		8.254	0.401974		8.25267	0.873566		8.25067	0.908852			8.25467	0.953197		8.25433	-0.775814		8.25167	0.247002		8.252	1.22738		8.256	1.64509			8.25183	1.08671
8.2595	0.635624		8.26217	0.950336		8.25833	0.690937		8.25783	0.852585		8.26183	1.10674			8.26017	0.982761		8.257	-0.240326		8.26067	0.395775		8.25933	0.863075		8.25733	0.896931			8.26133	0.941753		8.261	-0.775814		8.25833	0.238419		8.25867	1.21069		8.26267	1.62125			8.2585	1.07193
8.26617	0.618458		8.26883	0.938416		8.265	0.683308		8.2645	0.836372		8.2685	1.09243			8.26683	0.971317		8.26367	-0.239372		8.26733	0.389576		8.266	0.854492		8.264	0.88501			8.268	0.929832		8.26767	-0.775337		8.265	0.228405		8.26533	1.19495		8.26933	1.59645			8.26517	1.05667
8.27283	0.599384		8.2755	0.925064		8.27167	0.675201		8.27117	0.82016		8.27517	1.07813			8.2735	0.960827		8.27033	-0.236511		8.274	0.3829		8.27267	0.847816		8.27067	0.874043			8.27467	0.917435		8.27433	-0.775337		8.27167	0.218868		8.272	1.18065		8.276	1.57166			8.27183	1.04284
8.2795	0.581264		8.28217	0.911236		8.27833	0.666618		8.27783	0.802994		8.28183	1.06478			8.28017	0.95129		8.277	-0.233173		8.28067	0.37384		8.27933	0.841141		8.27733	0.863075			8.28133	0.905514		8.281	-0.776768		8.27833	0.210285		8.27867	1.16825		8.28267	1.54543			8.2785	1.03092
8.28617	0.565052		8.28883	0.897408		8.285	0.657558		8.2845	0.784397		8.2885	1.05143			8.28683	0.941753		8.28367	-0.228405		8.28733	0.36335		8.286	0.833511		8.284	0.852108			8.288	0.893593		8.28767	-0.779629		8.285	0.202656		8.28533	1.15633		8.28933	1.5192			8.28517	1.01948
8.29283	0.550747		8.2955	0.885487		8.29167	0.649452		8.29117	0.7658		8.29517	1.03855			8.2935	0.930786		8.29033	-0.220299		8.294	0.35429		8.29267	0.826836		8.29067	0.840187			8.29467	0.882149		8.29433	-0.782967		8.29167	0.195026		8.292	1.14441		8.296	1.49488			8.29183	1.00899
8.2995	0.536919		8.30217	0.874043		8.29833	0.640392		8.29783	0.746727		8.30183	1.0252			8.30017	0.918388		8.297	-0.206947		8.30067	0.346661		8.29933	0.819683		8.29733	0.828266			8.30133	0.870228		8.301	-0.786304		8.29833	0.18692		8.29867	1.13297		8.30267	1.47295			8.2985	0.999928
8.30617	0.52166		8.30883	0.863552		8.305	0.630856		8.3045	0.729561		8.3085	1.01233			8.30683	0.906467		8.30367	-0.18549		8.30733	0.339508		8.306	0.811577		8.304	0.816345			8.308	0.858307		8.30767	-0.787735		8.305	0.180244		8.30533	1.12152		8.30933	1.45292			8.30517	0.990391
8.31283	0.507355		8.3155	0.854969		8.31167	0.622272		8.31117	0.713348		8.31517	1.0004			8.3135	0.89407		8.31033	-0.155926		8.314	0.331879		8.31267	0.802517		8.31067	0.804424			8.31467	0.848293		8.31433	-0.787735		8.31167	0.174046		8.312	1.1096		8.316	1.43242			8.31183	0.978947
8.3195	0.492096		8.32217	0.84734		8.31833	0.614166		8.31783	0.69809		8.32183	0.98896			8.32017	0.881672		8.317	-0.115871		8.32067	0.325203		8.31933	0.794888		8.31733	0.793934			8.32133	0.83971		8.321	-0.785351		8.31833	0.168324		8.31867	1.09673		8.32267	1.41144			8.3185	0.965595
8.32617	0.47636		8.32883	0.838757		8.325	0.60606		8.3245	0.683308		8.3285	0.977039			8.32683	0.86832		8.32367	-0.0619888		8.32733	0.319481		8.326	0.787735		8.324	0.78392			8.328	0.831604		8.32767	-0.78392		8.325	0.161648		8.32533	1.08528		8.32933	1.39093			8.32517	0.952721
8.33283	0.458241		8.3355	0.828266		8.33167	0.596523		8.33117	0.670433		8.33517	0.965595			8.3335	0.855923		8.33033	0.0109673		8.334	0.313282		8.33267	0.779629		8.33067	0.77486			8.33467	0.824928		8.33433	-0.783443		8.33167	0.154495		8.332	1.07479		8.336	1.37138			8.33183	0.940323
8.3395	0.439644		8.34217	0.816822		8.33833	0.588417		8.33783	0.659943		8.34183	0.954628			8.34017	0.844479		8.337	0.109196		8.34067	0.305653		8.33933	0.770569		8.33733	0.765324			8.34133	0.819206		8.341	-0.782967		8.33833	0.146389		8.33867	1.0643		8.34267	1.35136			8.3385	0.927925
8.34617	0.422478		8.34883	0.804424		8.345	0.581741		8.3445	0.649452		8.3485	0.943184			8.34683	0.833511		8.34367	0.239849		8.34733	0.297546		8.346	0.760078		8.344	0.756264			8.348	0.813484		8.34767	-0.781536		8.345	0.13876		8.34533	1.05381		8.34933	1.33133			8.34517	0.915051
8.35283	0.406265		8.3555	0.792027		8.35167	0.574112		8.35117	0.638962		8.35517	0.930786			8.3535	0.823021		8.35033	0.412464		8.354	0.290871		8.35267	0.749588		8.35067	0.747681			8.35467	0.805855		8.35433	-0.780106		8.35167	0.132084		8.352	1.04332		8.356	1.31178			8.35183	0.90313
8.3595	0.39196		8.36217	0.781059		8.35833	0.566006		8.35783	0.627995		8.36183	0.919819			8.36017	0.812531		8.357	0.638962		8.36067	0.285149		8.35933	0.739574		8.35733	0.739574			8.36133	0.796318		8.361	-0.780106		8.35833	0.124931		8.35867	1.0314		8.36267	1.29461			8.3585	0.891685
8.36617	0.379086		8.36883	0.771999		8.365	0.558853		8.3645	0.615597		8.3685	0.909328			8.36683	0.803471		8.36367	0.933647		8.36733	0.279903		8.366	0.730991		8.364	0.730515			8.368	0.785828		8.36767	-0.780582		8.365	0.117779		8.36533	1.01852		8.36933	1.27745			8.36517	0.879765
8.37283	0.366688		8.3755	0.763893		8.37167	0.553131		8.37117	0.602722		8.37517	0.899315			8.3735	0.795841		8.37033	1.3113		8.374	0.276089		8.37267	0.724316		8.37067	0.720024			8.37467	0.774384		8.37433	-0.781059		8.37167	0.111103		8.372	1.00565		8.376	1.26028			8.37183	0.86832
8.3795	0.354767		8.38217	0.757694		8.37833	0.547409		8.37783	0.589371		8.38183	0.888824			8.38017	0.788689		8.377	1.78766		8.38067	0.272751		8.37933	0.717163		8.37733	0.710487			8.38133	0.762939		8.381	-0.781059		8.37833	0.105858		8.37867	0.994682		8.38267	1.24264			8.3785	0.858784
8.38617	0.342369		8.38883	0.751495		8.385	0.53978		8.3845	0.576496		8.3885	0.879765			8.38683	0.781059		8.38367	2.38132		8.38733	0.270367		8.386	0.710964		8.384	0.702858			8.388	0.752449		8.38767	-0.781536		8.385	0.100136		8.38533	0.984669		8.38933	1.22309			8.38517	0.850201
8.39283	0.329971		8.3955	0.744343		8.39167	0.53215		8.39117	0.562668		8.39517	0.871181			8.3935	0.772953		8.39033	3.11422		8.394	0.268459		8.39267	0.705242		8.39067	0.695229			8.39467	0.743389		8.39433	-0.78392		8.39167	0.0920296		8.392	0.973701		8.396	1.20449			8.39183	0.843525
8.3995	0.316143		8.40217	0.736237		8.39833	0.525475		8.39783	0.548363		8.40183	0.861645			8.40017	0.765324		8.397	4.01115		8.40067	0.265598		8.39933	0.69952		8.39733	0.687122			8.40133	0.73576		8.401	-0.785828		8.39833	0.0839233		8.39867	0.962734		8.40267	1.18685			8.3985	0.836372
8.40617	0.301361		8.40883	0.7267		8.405	0.519276		8.4045	0.536442		8.4085	0.852108			8.40683	0.757694		8.40367	5.09977		8.40733	0.261307		8.406	0.692368		8.404	0.679493			8.408	0.729084		8.40767	-0.786304		8.405	0.0767708		8.40533	0.951767		8.40933	1.16968			8.40517	0.828743
8.41283	0.286579		8.4155	0.716686		8.41167	0.5126		8.41117	0.525475		8.41517	0.842094			8.4135	0.750542		8.41033	6.41203		8.414	0.255108		8.41267	0.683784		8.41067	0.673294			8.41467	0.722408		8.41433	-0.786304		8.41167	0.0705719		8.412	0.9408		8.416	1.15395			8.41183	0.82016
8.4195	0.272274		8.42217	0.706673		8.41833	0.505924		8.41783	0.516415		8.42183	0.832081			8.42017	0.743389		8.417	7.98178		8.42067	0.248909		8.41933	0.676155		8.41733	0.667095			8.42133	0.714779		8.421	-0.788212		8.41833	0.0653267		8.41867	0.928879		8.42267	1.13869			8.4185	0.8111
8.42617	0.257969		8.42883	0.696659		8.425	0.500679		8.4245	0.507355		8.4285	0.82159			8.42683	0.73576		8.42367	9.84383		8.42733	0.24271		8.426	0.669003		8.424	0.658035			8.428	0.706196		8.42767	-0.791073		8.425	0.061512		8.42533	0.916958		8.42933	1.12438			8.42517	0.80204
8.43283	0.244617		8.4355	0.687122		8.43167	0.495434		8.43117	0.499249		8.43517	0.810623			8.4335	0.7267		8.43033	12.0296		8.434	0.236988		8.43267	0.662804		8.43067	0.648975			8.43467	0.69809		8.43433	-0.79298		8.43167	0.0581741		8.432	0.906944		8.436	1.10865			8.43183	0.79155
8.4395	0.23222		8.44217	0.678062		8.43833	0.491619		8.43783	0.491142		8.44183	0.80061			8.44017	0.716686		8.437	14.5693		8.44067	0.231743		8.43933	0.656128		8.43733	0.641823			8.44133	0.688553		8.441	-0.793457		8.43833	0.0538826		8.43867	0.898838		8.44267	1.09291			8.4385	0.780106
8.44617	0.221252		8.44883	0.669479		8.445	0.487804		8.4445	0.482559		8.4485	0.791073			8.44683	0.706673		8.44367	17.4913		8.44733	0.226021		8.446	0.649452		8.444	0.636101			8.448	0.679016		8.44767	-0.794411		8.445	0.0491142		8.44533	0.891685		8.44933	1.07718			8.44517	0.768185
8.45283	0.211239		8.4555	0.66185		8.45167	0.484467		8.45117	0.472069		8.45517	0.781536			8.4535	0.696182		8.45033	20.8192		8.454	0.220776		8.45267	0.644684		8.45067	0.629902			8.45467	0.669956		8.45433	-0.795364		8.45167	0.0443459		8.452	0.884533		8.456	1.06335			8.45183	0.758171
8.4595	0.201702		8.46217	0.654697		8.45833	0.481606		8.45783	0.460148		8.46183	0.772953			8.46017	0.685692		8.457	24.5705		8.46067	0.215054		8.45933	0.640392		8.45733	0.624657			8.46133	0.66185		8.461	-0.795841		8.45833	0.0386238		8.45867	0.877857		8.46267	1.04952			8.4585	0.750542
8.46617	0.192642		8.46883	0.647545		8.465	0.478268		8.4645	0.44775		8.4685	0.7658			8.46683	0.677109		8.46367	28.7552		8.46733	0.208855		8.466	0.637531		8.464	0.619411			8.468	0.655174		8.46767	-0.795841		8.465	0.0319481		8.46533	0.870705		8.46933	1.03569			8.46517	0.743866
8.47283	0.184059		8.4755	0.640392		8.47167	0.474453		8.47117	0.435352		8.47517	0.759125			8.4735	0.67091		8.47033	33.3767		8.474	0.201702		8.47267	0.633717		8.47067	0.614166			8.47467	0.649452		8.47433	-0.795364		8.47167	0.0257492		8.472	0.863075		8.476	1.02329			8.47183	0.738621
8.4795	0.174522		8.48217	0.634193		8.47833	0.470638		8.47783	0.422955		8.48183	0.751972			8.48017	0.664711		8.477	38.424		8.48067	0.195026		8.47933	0.629425		8.47733	0.607014			8.48133	0.64373		8.481	-0.795841		8.47833	0.0214577		8.47867	0.854492		8.48267	1.01137			8.4785	0.736237
8.48617	0.164032		8.48883	0.627518		8.485	0.466347		8.4845	0.410557		8.4885	0.744343			8.48683	0.659466		8.48367	43.869		8.48733	0.190258		8.486	0.623703		8.484	0.598907			8.488	0.638008		8.48767	-0.796318		8.485	0.0181198		8.48533	0.844955		8.48933	0.999451			8.48517	0.733852
8.49283	0.152111		8.4955	0.620842		8.49167	0.461102		8.49117	0.398636		8.49517	0.736237			8.4935	0.653744		8.49033	49.6659		8.494	0.18692		8.49267	0.61655		8.49067	0.590324			8.49467	0.630856		8.49433	-0.796795		8.49167	0.0128746		8.492	0.835419		8.496	0.986099			8.49183	0.729561
8.4995	0.139713		8.50217	0.614166		8.49833	0.455379		8.49783	0.388622		8.50183	0.72813			8.50017	0.647545		8.497	55.7599		8.50067	0.184059		8.49933	0.610828		8.49733	0.582218			8.50133	0.622749		8.501	-0.797272		8.49833	0.00667572		8.49867	0.825405		8.50267	0.973225			8.4985	0.724316
8.50617	0.126362		8.50883	0.607491		8.505	0.449181		8.5045	0.380039		8.5085	0.720024			8.50683	0.640869		8.50367	62.0952		8.50733	0.181675		8.506	0.605106		8.504	0.574589			8.508	0.613689		8.50767	-0.796795		8.505	0.00190735		8.50533	0.815868		8.50933	0.960827			8.50517	0.718117
8.51283	0.114441		8.5155	0.600815		8.51167	0.443935		8.51117	0.373363		8.51517	0.711441			8.5135	0.63324		8.51033	68.6107		8.514	0.180721		8.51267	0.600815		8.51067	0.567436			8.51467	0.604153		8.51433	-0.797272		8.51167	-0.00286102		8.512	0.808239		8.516	0.94986			8.51183	0.711441
8.5195	0.103474		8.52217	0.594139		8.51833	0.440121		8.51783	0.367165		8.52183	0.702858			8.52017	0.626087		8.517	75.2425		8.52067	0.178814		8.51933	0.597477		8.51733	0.56076			8.52133	0.596046		8.521	-0.798702		8.51833	-0.00762939		8.51867	0.801563		8.52267	0.938892			8.5185	0.703335
8.52617	0.0939369		8.52883	0.586987		8.525	0.436306		8.5245	0.361443		8.5285	0.695229			8.52683	0.619888		8.52367	81.9259		8.52733	0.17643		8.526	0.594139		8.524	0.555038			8.528	0.588894		8.52767	-0.80061		8.525	-0.0119209		8.52533	0.796318		8.52933	0.928402			8.52517	0.694275
8.53283	0.084877		8.5355	0.578403		8.53167	0.433922		8.53117	0.355721		8.53517	0.688553			8.5335	0.613689		8.53033	88.5968		8.534	0.173092		8.53267	0.589848		8.53067	0.550747			8.53467	0.582218		8.53433	-0.802517		8.53167	-0.014782		8.532	0.79155		8.536	0.917912			8.53183	0.685692
8.5395	0.0767708		8.54217	0.56982		8.53833	0.432968		8.53783	0.348091		8.54183	0.682354			8.54017	0.607491		8.537	95.1838		8.54067	0.170231		8.53933	0.583172		8.53733	0.546455			8.54133	0.575542		8.541	-0.803471		8.53833	-0.0166893		8.53867	0.785828		8.54267	0.906944			8.5385	0.678062
8.54617	0.0691414		8.54883	0.562191		8.545	0.432968		8.5445	0.339985		8.5485	0.675678			8.54683	0.601292		8.54367	101.608		8.54733	0.167847		8.546	0.576496		8.544	0.542164			8.548	0.568867		8.54767	-0.804901		8.545	-0.0190735		8.54533	0.778675		8.54933	0.896454			8.54517	0.669956
8.55283	0.0605583		8.5555	0.555515		8.55167	0.432014		8.55117	0.330925		8.55517	0.669479			8.5535	0.594616		8.55033	107.785		8.554	0.164986		8.55267	0.570774		8.55067	0.537872			8.55467	0.561714		8.55433	-0.806332		8.55167	-0.0224113		8.552	0.769615		8.556	0.88644			8.55183	0.662327
8.5595	0.0514984		8.56217	0.55027		8.55833	0.428677		8.55783	0.321865		8.56183	0.66328			8.56017	0.587463		8.557	113.632		8.56067	0.162125		8.55933	0.566483		8.55733	0.534058			8.56133	0.555038		8.561	-0.807285		8.55833	-0.0257492		8.55867	0.760555		8.56267	0.87595			8.5585	0.656605
8.56617	0.0419617		8.56883	0.545979		8.565	0.422478		8.5645	0.312805		8.5685	0.658512			8.56683	0.579834		8.56367	119.072		8.56733	0.158787		8.566	0.564575		8.564	0.530243			8.568	0.548363		8.56767	-0.805855		8.565	-0.0300407		8.56533	0.751019		8.56933	0.865936			8.56517	0.651836
8.57283	0.0324249		8.5755	0.543594		8.57167	0.415802		8.57117	0.304699		8.57517	0.653267			8.5735	0.573158		8.57033	124.038		8.574	0.156403		8.57267	0.563145		8.57067	0.526428			8.57467	0.542641		8.57433	-0.803947		8.57167	-0.0338554		8.572	0.742435		8.576	0.855446			8.57183	0.647068
8.5795	0.0224113		8.58217	0.54121		8.57833	0.41008		8.57783	0.297546		8.58183	0.648022			8.58017	0.56839		8.577	128.469		8.58067	0.154018		8.57933	0.562668		8.57733	0.522614			8.58133	0.538826		8.581	-0.802517		8.57833	-0.0376701		8.57867	0.735283		8.58267	0.844955			8.5785	0.641823
8.58617	0.0128746		8.58883	0.538826		8.585	0.405312		8.5845	0.289917		8.5885	0.6423			8.58683	0.564575		8.58367	132.316		8.58733	0.151157		8.586	0.561714		8.584	0.518799			8.588	0.535965		8.58767	-0.803471		8.585	-0.0414848		8.58533	0.730038		8.58933	0.834465			8.58517	0.637054
8.59283	0.00429153		8.5955	0.536919		8.59167	0.401974		8.59117	0.281334		8.59517	0.636101			8.5935	0.561237		8.59033	135.538		8.594	0.147343		8.59267	0.55933		8.59067	0.515461			8.59467	0.532627		8.59433	-0.803947		8.59167	-0.0448227		8.592	0.725269		8.596	0.823975			8.59183	0.632286
8.5995	-0.00476837		8.60217	0.534534		8.59833	0.400543		8.59783	0.272274		8.60183	0.629902			8.60017	0.557899		8.597	138.107		8.60067	0.143528		8.59933	0.554562		8.59733	0.511646			8.60133	0.528336		8.601	-0.802994		8.59833	-0.0481606		8.59867	0.720978		8.60267	0.813961			8.5985	0.626564
8.60617	-0.0138283		8.60883	0.53072		8.605	0.399113		8.6045	0.264168		8.6085	0.622749			8.60683	0.555038		8.60367	140.006		8.60733	0.139713		8.606	0.54884		8.604	0.508308			8.608	0.524044		8.60767	-0.801563		8.605	-0.0514984		8.60533	0.716209		8.60933	0.804424			8.60517	0.619888
8.61283	-0.0219345		8.6155	0.525475		8.61167	0.397682		8.61117	0.254631		8.61517	0.61512			8.6135	0.552177		8.61033	141.236		8.614	0.135899		8.61267	0.544548		8.61067	0.504971			8.61467	0.521183		8.61433	-0.801086		8.61167	-0.0557899		8.612	0.710964		8.616	0.794411			8.61183	0.614166
8.6195	-0.0286102		8.62217	0.520706		8.61833	0.395298		8.61783	0.245571		8.62183	0.607967			8.62017	0.547886		8.617	141.808		8.62067	0.132084		8.61933	0.541687		8.61733	0.501633			8.62133	0.517845		8.621	-0.80061		8.61833	-0.0591278		8.61867	0.704765		8.62267	0.784397			8.6185	0.608921
8.62617	-0.0357628		8.62883	0.514507		8.625	0.39196		8.6245	0.236034		8.6285	0.602245			8.62683	0.543118		8.62367	141.746		8.62733	0.127792		8.626	0.538826		8.624	0.500202			8.628	0.51403		8.62767	-0.799179		8.625	-0.0629425		8.62533	0.69809		8.62933	0.774384			8.62517	0.603676
8.63283	-0.0448227		8.6355	0.508308		8.63167	0.388145		8.63117	0.227928		8.63517	0.597954			8.6335	0.538349		8.63033	141.08		8.634	0.124454		8.63267	0.537395		8.63067	0.499249			8.63467	0.510693		8.63433	-0.797749		8.63167	-0.0662804		8.632	0.690937		8.636	0.7658			8.63183	0.598431
8.6395	-0.0534058		8.64217	0.50211		8.63833	0.384808		8.63783	0.220776		8.64183	0.594616			8.64017	0.534534		8.637	139.85		8.64067	0.123024		8.63933	0.535965		8.63733	0.497341			8.64133	0.508308		8.641	-0.796795		8.63833	-0.0681877		8.63867	0.683784		8.64267	0.757694			8.6385	0.593185
8.64617	-0.0619888		8.64883	0.497818		8.645	0.38147		8.6445	0.213146		8.6485	0.590801			8.64683	0.53072		8.64367	138.096		8.64733	0.123024		8.646	0.535488		8.644	0.494003			8.648	0.506401		8.64767	-0.796318		8.645	-0.0691414		8.64533	0.677109		8.64933	0.749588			8.64517	0.586987
8.65283	-0.0705719		8.6555	0.495434		8.65167	0.378132		8.65117	0.20504		8.65517	0.58651			8.6535	0.524998		8.65033	135.863		8.654	0.121593		8.65267	0.534058		8.65067	0.490189			8.65467	0.50354		8.65433	-0.797272		8.65167	-0.0691414		8.652	0.67091		8.656	0.741959			8.65183	0.580311
8.6595	-0.0801086		8.66217	0.49305		8.65833	0.374794		8.65783	0.197887		8.66183	0.581741			8.66017	0.518322		8.657	133.198		8.66067	0.120163		8.65933	0.531673		8.65733	0.48542			8.66133	0.499725		8.661	-0.798702		8.65833	-0.0691414		8.65867	0.665188		8.66267	0.734806			8.6585	0.573635
8.66617	-0.0886917		8.66883	0.490189		8.665	0.370979		8.6645	0.191689		8.6685	0.576019			8.66683	0.5126		8.66367	130.147		8.66733	0.118256		8.666	0.529289		8.664	0.479221			8.668	0.495911		8.66767	-0.80061		8.665	-0.0686646		8.66533	0.659466		8.66933	0.727654			8.66517	0.566959
8.67283	-0.0948906		8.6755	0.486374		8.67167	0.367165		8.67117	0.18692		8.67517	0.570297			8.6735	0.508308		8.67033	126.763		8.674	0.115395		8.67267	0.526428		8.67067	0.473499			8.67467	0.49305		8.67433	-0.80204		8.67167	-0.0700951		8.672	0.653744		8.676	0.720024			8.67183	0.560284
8.6795	-0.100613		8.68217	0.480652		8.67833	0.361919		8.67783	0.182152		8.68183	0.564098			8.68017	0.504017		8.677	123.096		8.68067	0.11158		8.67933	0.52309		8.67733	0.468731			8.68133	0.490189		8.681	-0.802994		8.67833	-0.0729561		8.67867	0.649452		8.68267	0.710487			8.6785	0.553608
8.68617	-0.106335		8.68883	0.474453		8.685	0.357151		8.6845	0.17643		8.6885	0.558376			8.68683	0.499725		8.68367	119.192		8.68733	0.106335		8.686	0.518322		8.684	0.46587			8.688	0.48542		8.68767	-0.802994		8.685	-0.0772476		8.68533	0.645161		8.68933	0.701427			8.68517	0.548363
8.69283	-0.11301		8.6955	0.468731		8.69167	0.353336		8.69117	0.170708		8.69517	0.553608			8.6935	0.496864		8.69033	115.102		8.694	0.101566		8.69267	0.5126		8.69067	0.463009			8.69467	0.481606		8.69433	-0.802517		8.69167	-0.0824928		8.692	0.641346		8.696	0.694275			8.69183	0.543594
8.6995	-0.119209		8.70217	0.463486		8.69833	0.349998		8.69783	0.165939		8.70183	0.549793			8.70017	0.495434		8.697	110.872		8.70067	0.0967979		8.69933	0.507832		8.69733	0.459671			8.70133	0.479221		8.701	-0.801086		8.69833	-0.0872612		8.69867	0.637531		8.70267	0.687599			8.6985	0.538826
8.70617	-0.125408		8.70883	0.459671		8.705	0.346184		8.7045	0.160694		8.7085	0.546455			8.70683	0.494003		8.70367	106.544		8.70733	0.0910759		8.706	0.501633		8.704	0.456333			8.708	0.477314		8.70767	-0.799656		8.705	-0.0925064		8.70533	0.63467		8.70933	0.679493			8.70517	0.533581
8.71283	-0.132561		8.7155	0.458241		8.71167	0.341892		8.71117	0.154972		8.71517	0.542641			8.7135	0.491619		8.71033	102.165		8.714	0.0858307		8.71267	0.495434		8.71067	0.451565			8.71467	0.473976		8.71433	-0.799179		8.71167	-0.0977516		8.712	0.632286		8.716	0.67091			8.71183	0.528336
8.7195	-0.14019		8.72217	0.45681		8.71833	0.338078		8.71783	0.14925		8.72183	0.539303			8.72017	0.488281		8.717	97.7793		8.72067	0.0810623		8.71933	0.489712		8.71733	0.44632			8.72133	0.470161		8.721	-0.799656		8.71833	-0.101566		8.71867	0.629425		8.72267	0.662804			8.7185	0.523567
8.72617	-0.146389		8.72883	0.454903		8.725	0.333786		8.7245	0.144005		8.7285	0.535965			8.72683	0.48542		8.72367	93.4277		8.72733	0.0767708		8.726	0.486374		8.724	0.441551			8.728	0.467777		8.72767	-0.799179		8.725	-0.104904		8.72533	0.627995		8.72933	0.654221			8.72517	0.519276
8.73283	-0.150681		8.7355	0.452995		8.73167	0.329971		8.73117	0.139713		8.73517	0.533104			8.7335	0.482559		8.73033	89.1404		8.734	0.0729561		8.73267	0.483513		8.73067	0.436306			8.73467	0.465393		8.73433	-0.799179		8.73167	-0.107765		8.732	0.626087		8.736	0.644684			8.73183	0.515461
8.7395	-0.154495		8.74217	0.451565		8.73833	0.326633		8.73783	0.134468		8.74183	0.529766			8.74017	0.478268		8.737	84.9404		8.74067	0.0700951		8.73933	0.480652		8.73733	0.432491			8.74133	0.462055		8.741	-0.798702		8.73833	-0.110626		8.73867	0.62418		8.74267	0.636578			8.7385	0.512123
8.74617	-0.159264		8.74883	0.450134		8.745	0.323296		8.7445	0.128269		8.7485	0.525951			8.74683	0.473976		8.74367	80.8468		8.74733	0.0681877		8.746	0.478745		8.744	0.42963			8.748	0.457764		8.74767	-0.798225		8.745	-0.113964		8.74533	0.621796		8.74933	0.629902			8.74517	0.509262
8.75283	-0.164509		8.7555	0.447273		8.75167	0.319004		8.75117	0.121593		8.75517	0.52166			8.7535	0.470161		8.75033	76.8704		8.754	0.0653267		8.75267	0.475883		8.75067	0.428677			8.75467	0.453949		8.75433	-0.798225		8.75167	-0.117302		8.752	0.618458		8.756	0.624657			8.75183	0.505924
8.7595	-0.170231		8.76217	0.442982		8.75833	0.315189		8.75783	0.114441		8.76183	0.517368			8.76017	0.466347		8.757	73.0166		8.76067	0.0629425		8.75933	0.472546		8.75733	0.426769			8.76133	0.451088		8.761	-0.798225		8.75833	-0.12064		8.75867	0.613689		8.76267	0.619888			8.7585	0.501633
8.76617	-0.174999		8.76883	0.43869		8.765	0.311375		8.7645	0.108719		8.7685	0.51403			8.76683	0.461102		8.76367	69.2892		8.76733	0.0610352		8.766	0.468254		8.764	0.423431			8.768	0.44775		8.76767	-0.797749		8.765	-0.123978		8.76533	0.608444		8.76933	0.614166			8.76517	0.496387
8.77283	-0.179291		8.7755	0.433922		8.77167	0.307083		8.77117	0.103474		8.77517	0.510693			8.7735	0.456333		8.77033	65.6953		8.774	0.0596046		8.77267	0.463486		8.77067	0.419617			8.77467	0.444889		8.77433	-0.796318		8.77167	-0.128269		8.772	0.603676		8.776	0.607014			8.77183	0.489712
8.7795	-0.182629		8.78217	0.4282		8.77833	0.301838		8.77783	0.0991821		8.78183	0.507355			8.78017	0.452518		8.777	62.2411		8.78067	0.0572205		8.77933	0.459194		8.77733	0.415802			8.78133	0.441551		8.781	-0.793457		8.77833	-0.132561		8.77867	0.598431		8.78267	0.600338			8.7785	0.483036
8.78617	-0.185966		8.78883	0.422478		8.785	0.298023		8.7845	0.0948906		8.7885	0.504971			8.78683	0.448704		8.78367	58.9323		8.78733	0.0543594		8.786	0.453472		8.784	0.411987			8.788	0.440598		8.78767	-0.789165		8.785	-0.135899		8.78533	0.593662		8.78933	0.594139			8.78517	0.47636
8.79283	-0.189781		8.7955	0.416756		8.79167	0.293732		8.79117	0.0901222		8.79517	0.502586			8.7935	0.444889		8.79033	55.7714		8.794	0.0510216		8.79267	0.448227		8.79067	0.407696			8.79467	0.440598		8.79433	-0.78392		8.79167	-0.13876		8.792	0.588894		8.796	0.58794			8.79183	0.469208
8.7995	-0.19455		8.80217	0.412464		8.79833	0.288486		8.79783	0.0853539		8.80183	0.500679			8.80017	0.441074		8.797	52.7587		8.80067	0.04673		8.79933	0.442982		8.79733	0.403881			8.80133	0.440121		8.801	-0.780106		8.79833	-0.142574		8.79867	0.584602		8.80267	0.582218			8.7985	0.461578
8.80617	-0.199795		8.80883	0.408649		8.805	0.282288		8.8045	0.0815392		8.8085	0.497818			8.80683	0.436783		8.80367	49.8943		8.80733	0.0400543		8.806	0.43869		8.804	0.40102			8.808	0.437737		8.80767	-0.778198		8.805	-0.147343		8.80533	0.580311		8.80933	0.576973			8.80517	0.454903
8.81283	-0.206947		8.8155	0.403881		8.81167	0.277519		8.81117	0.0772476		8.81517	0.494957			8.8135	0.432491		8.81033	47.1773		8.814	0.0329018		8.81267	0.434875		8.81067	0.398636			8.81467	0.434399		8.81433	-0.778198		8.81167	-0.152111		8.812	0.575542		8.816	0.572681			8.81183	0.449181
8.8195	-0.2141		8.82217	0.398636		8.81833	0.273228		8.81783	0.0734329		8.82183	0.492096			8.82017	0.4282		8.817	44.6057		8.82067	0.026226		8.81933	0.430584		8.81733	0.395775			8.82133	0.431061		8.821	-0.778675		8.81833	-0.156403		8.81867	0.570774		8.82267	0.569344			8.8185	0.444889
8.82617	-0.221252		8.82883	0.392914		8.825	0.269413		8.8245	0.0696182		8.8285	0.489235			8.82683	0.423908		8.82367	42.1796		8.82733	0.0214577		8.826	0.426292		8.824	0.391006			8.828	0.427723		8.82767	-0.781536		8.825	-0.161648		8.82533	0.566006		8.82933	0.564575			8.82517	0.440598
8.83283	-0.226974		8.8355	0.387192		8.83167	0.267506		8.83117	0.0677109		8.83517	0.486374			8.8335	0.42057		8.83033	39.8974		8.834	0.0171661		8.83267	0.422478		8.83067	0.385761			8.83467	0.422478		8.83433	-0.785351		8.83167	-0.1688		8.832	0.562191		8.836	0.558376			8.83183	0.43726
8.8395	-0.232697		8.84217	0.380993		8.83833	0.267029		8.83783	0.0662804		8.84183	0.482559			8.84017	0.417233		8.837	37.7564		8.84067	0.0138283		8.83933	0.418186		8.83733	0.381947			8.84133	0.416756		8.841	-0.788689		8.83833	-0.174999		8.83867	0.55933		8.84267	0.553608			8.8385	0.434875
8.84617	-0.239849		8.84883	0.374794		8.845	0.267029		8.8445	0.0653267		8.8485	0.478268			8.84683	0.414848		8.84367	35.7528		8.84733	0.0114441		8.846	0.413895		8.844	0.378132			8.848	0.41151		8.84767	-0.790596		8.845	-0.178814		8.84533	0.556469		8.84933	0.549316			8.84517	0.432491
8.85283	-0.247478		8.8555	0.370026		8.85167	0.265598		8.85117	0.0638962		8.85517	0.473022			8.8535	0.41151		8.85033	33.8798		8.854	0.0100136		8.85267	0.410557		8.85067	0.37384			8.85467	0.407696		8.85433	-0.792503		8.85167	-0.181675		8.852	0.554562		8.856	0.546455			8.85183	0.42963
8.8595	-0.254154		8.86217	0.366688		8.85833	0.263214		8.85783	0.061512		8.86183	0.467777			8.86017	0.407696		8.857	32.1283		8.86067	0.00715256		8.85933	0.407696		8.85733	0.370026			8.86133	0.403404		8.861	-0.795364		8.85833	-0.184536		8.85867	0.552654		8.86267	0.542641			8.8585	0.424862
8.86617	-0.259399		8.86883	0.363827		8.865	0.258923		8.8645	0.0591278		8.8685	0.463486			8.86683	0.402927		8.86367	30.4904		8.86733	0.0038147		8.866	0.403881		8.864	0.366688			8.868	0.398636		8.86767	-0.796795		8.865	-0.18692		8.86533	0.55027		8.86933	0.538826			8.86517	0.418663
8.87283	-0.263691		8.8755	0.361919		8.87167	0.253201		8.87117	0.0562668		8.87517	0.459671			8.8735	0.398159		8.87033	28.955		8.874	0.000953674		8.87267	0.39959		8.87067	0.362873			8.87467	0.394821		8.87433	-0.796795		8.87167	-0.188828		8.872	0.545979		8.876	0.535965			8.87183	0.41151
8.8795	-0.267506		8.88217	0.360012		8.87833	0.247955		8.87783	0.0529289		8.88183	0.456333			8.88017	0.394344		8.877	27.514		8.88067	-0.000953674		8.87933	0.395775		8.87733	0.357628			8.88133	0.391006		8.881	-0.796318		8.87833	-0.191212		8.87867	0.540257		8.88267	0.532627			8.8785	0.403881
8.88617	-0.26989		8.88883	0.357151		8.885	0.244617		8.8845	0.0491142		8.8885	0.452518			8.88683	0.39053		8.88367	26.1583		8.88733	-0.00238419		8.886	0.392914		8.884	0.352383			8.888	0.388145		8.88767	-0.796795		8.885	-0.195026		8.88533	0.534058		8.88933	0.53072			8.88517	0.397205
8.89283	-0.270844		8.8955	0.352859		8.89167	0.241756		8.89117	0.0448227		8.89517	0.449657			8.8935	0.387669		8.89033	24.8842		8.894	-0.0038147		8.89267	0.390053		8.89067	0.347137			8.89467	0.383377		8.89433	-0.796795		8.89167	-0.199795		8.892	0.528812		8.896	0.527859			8.89183	0.392437
8.8995	-0.271797		8.90217	0.347137		8.89833	0.238895		8.89783	0.041008		8.90183	0.44632			8.90017	0.384808		8.897	23.6869		8.90067	-0.00524521		8.89933	0.387192		8.89733	0.341415			8.90133	0.376701		8.901	-0.796318		8.89833	-0.20504		8.89867	0.524044		8.90267	0.524521			8.8985	0.388145
8.90617	-0.273228		8.90883	0.340462		8.905	0.235558		8.9045	0.0386238		8.9085	0.441074			8.90683	0.383377		8.90367	22.5611		8.90733	-0.00715256		8.906	0.384808		8.904	0.335217			8.908	0.370026		8.90767	-0.794411		8.905	-0.209808		8.90533	0.520706		8.90933	0.52166			8.90517	0.384808
8.91283	-0.276566		8.9155	0.332832		8.91167	0.232697		8.91117	0.0371933		8.91517	0.435829			8.9135	0.380993		8.91033	21.5025		8.914	-0.00858307		8.91267	0.381947		8.91067	0.329018			8.91467	0.364304		8.91433	-0.792027		8.91167	-0.214577		8.912	0.519276		8.916	0.519276			8.91183	0.380993
8.9195	-0.280857		8.92217	0.32711		8.91833	0.229359		8.91783	0.0367165		8.92183	0.430584			8.92017	0.376225		8.917	20.5064		8.92067	-0.0104904		8.91933	0.378609		8.91733	0.323296			8.92133	0.359535		8.921	-0.790119		8.91833	-0.218868		8.91867	0.518322		8.92267	0.516415			8.9185	0.378132
8.92617	-0.286579		8.92883	0.322819		8.925	0.225544		8.9245	0.0357628		8.9285	0.426769			8.92683	0.370979		8.92367	19.5704		8.92733	-0.0128746		8.926	0.37384		8.924	0.319004			8.928	0.354767		8.92767	-0.788212		8.925	-0.222206		8.92533	0.516891		8.92933	0.5126			8.92517	0.375271
8.93283	-0.293255		8.9355	0.320435		8.93167	0.221729		8.93117	0.0333786		8.93517	0.422955			8.9335	0.366211		8.93033	18.6887		8.934	-0.0157356		8.93267	0.369072		8.93067	0.314713			8.93467	0.350952		8.93433	-0.786781		8.93167	-0.225544		8.932	0.5126		8.936	0.507832			8.93183	0.371456
8.9395	-0.299454		8.94217	0.317574		8.93833	0.218868		8.93783	0.0290871		8.94183	0.418663			8.94017	0.361443		8.937	17.859		8.94067	-0.0195503		8.93933	0.36478		8.93733	0.311852			8.94133	0.349522		8.941	-0.786304		8.93833	-0.228405		8.93867	0.506401		8.94267	0.50354			8.9385	0.366688
8.94617	-0.306129		8.94883	0.314236		8.945	0.218391		8.9445	0.023365		8.9485	0.414371			8.94683	0.356197		8.94367	17.0803		8.94733	-0.0238419		8.946	0.361919		8.944	0.309944			8.948	0.348091		8.94767	-0.785828		8.945	-0.230312		8.94533	0.499249		8.94933	0.499249			8.94517	0.361919
8.95283	-0.312328		8.9555	0.310421		8.95167	0.216961		8.95117	0.0166893		8.95517	0.411034			8.9535	0.351429		8.95033	16.3512		8.954	-0.0286102		8.95267	0.360966		8.95067	0.308514			8.95467	0.345707		8.95433	-0.784874		8.95167	-0.231743		8.952	0.490665		8.956	0.495434			8.95183	0.357628
8.9595	-0.317574		8.96217	0.306606		8.95833	0.214577		8.95783	0.00905991		8.96183	0.407696			8.96017	0.348091		8.957	15.6674		8.96067	-0.0333786		8.95933	0.360012		8.95733	0.305653			8.96133	0.341415		8.961	-0.782013		8.95833	-0.233173		8.95867	0.483513		8.96267	0.491619			8.9585	0.352859
8.96617	-0.321388		8.96883	0.302792		8.965	0.210285		8.9645	0.00238419		8.9685	0.403404			8.96683	0.346184		8.96367	15.0247		8.96733	-0.0362396		8.966	0.359535		8.964	0.301838			8.968	0.337124		8.96767	-0.777245		8.965	-0.236511		8.96533	0.478268		8.96933	0.487804			8.96517	0.349045
8.97283	-0.32568		8.9755	0.298023		8.97167	0.205517		8.97117	-0.00238419		8.97517	0.399113			8.9735	0.344276		8.97033	14.421		8.974	-0.0376701		8.97267	0.357628		8.97067	0.296116			8.97467	0.332832		8.97433	-0.769615		8.97167	-0.240326		8.972	0.47493		8.976	0.484467			8.97183	0.345707
8.9795	-0.329494		8.98217	0.293732		8.97833	0.200272		8.97783	-0.00476837		8.98183	0.395298			8.98017	0.341415		8.977	13.855		8.98067	-0.0386238		8.97933	0.354767		8.97733	0.290394			8.98133	0.327587		8.981	-0.758648		8.97833	-0.244617		8.97867	0.472546		8.98267	0.483036			8.9785	0.342846
8.98617	-0.333309		8.98883	0.289917		8.985	0.195503		8.9845	-0.00667572		8.9885	0.391483			8.98683	0.338078		8.98367	13.3219		8.98733	-0.0395775		8.986	0.350952		8.984	0.285625			8.988	0.322342		8.98767	-0.743389		8.985	-0.248909		8.98533	0.470161		8.98933	0.482082			8.98517	0.339985
8.99283	-0.336647		8.9955	0.285625		8.99167	0.192165		8.99117	-0.00858307		8.99517	0.385761			8.9935	0.333786		8.99033	12.8174		8.994	-0.0400543		8.99267	0.347137		8.99067	0.281811			8.99467	0.318527		8.99433	-0.722408		8.99167	-0.253677		8.992	0.4673		8.996	0.481129			8.99183	0.33617
8.9995	-0.340462		9.00217	0.282288		8.99833	0.190735		8.99783	-0.0123978		9.00183	0.380039			9.00017	0.329018		8.997	12.3386		9.00067	-0.0400543		8.99933	0.343323		8.99733	0.277996			9.00133	0.31662		9.001	-0.693321		8.99833	-0.257015		8.99867	0.462532		9.00267	0.479221			8.9985	0.331879
9.00617	-0.344753		9.00883	0.277996		9.005	0.190735		9.0045	-0.017643		9.0085	0.37384			9.00683	0.323772		9.00367	11.8861		9.00733	-0.0424385		9.006	0.339508		9.004	0.274658			9.008	0.315189		9.00767	-0.655174		9.005	-0.258446		9.00533	0.45681		9.00933	0.476837			9.00517	0.32711
9.01283	-0.348568		9.0155	0.274181		9.01167	0.191689		9.01117	-0.023365		9.01517	0.368118			9.0135	0.319481		9.01033	11.4574		9.014	-0.0472069		9.01267	0.336647		9.01067	0.272751			9.01467	0.314236		9.01433	-0.605106		9.01167	-0.258446		9.012	0.452042		9.016	0.473022			9.01183	0.321388
9.0195	-0.352859		9.02217	0.26989		9.01833	0.192165		9.01783	-0.0290871		9.02183	0.36335			9.02017	0.31662		9.017	11.0483		9.02067	-0.0524521		9.01933	0.333786		9.01733	0.270844			9.02133	0.313282		9.021	-0.538826		9.01833	-0.257969		9.01867	0.448227		9.02267	0.466824			9.0185	0.31662
9.02617	-0.357628		9.02883	0.266552		9.025	0.191689		9.0245	-0.0333786		9.0285	0.359058			9.02683	0.313759		9.02367	10.6573		9.02733	-0.0572205		9.026	0.331879		9.024	0.267506			9.028	0.310421		9.02767	-0.452995		9.025	-0.257969		9.02533	0.444889		9.02933	0.459194			9.02517	0.313282
9.03283	-0.361919		9.0355	0.263691		9.03167	0.190735		9.03117	-0.0367165		9.03517	0.356674			9.0335	0.310421		9.03033	10.2835		9.034	-0.061512		9.03267	0.330448		9.03067	0.262737			9.03467	0.306606		9.03433	-0.342846		9.03167	-0.258446		9.032	0.442028		9.036	0.452995			9.03183	0.311852
9.0395	-0.365734		9.04217	0.259876		9.03833	0.189304		9.03783	-0.0400543		9.04183	0.354767			9.04017	0.306606		9.037	9.92823		9.04067	-0.0658035		9.03933	0.329494		9.03733	0.257969			9.04133	0.301838		9.041	-0.201702		9.03833	-0.258923		9.03867	0.439644		9.04267	0.448227			9.0385	0.311852
9.04617	-0.370502		9.04883	0.256062		9.045	0.18692		9.0445	-0.0433922		9.0485	0.351906			9.04683	0.303745		9.04367	9.58967		9.04733	-0.0696182		9.046	0.32711		9.044	0.255108			9.048	0.29707		9.04767	-0.0209808		9.045	-0.26083		9.04533	0.437737		9.04933	0.444889			9.04517	0.311375
9.05283	-0.376225		9.0555	0.253201		9.05167	0.184059		9.05117	-0.0476837		9.05517	0.348091			9.0535	0.300407		9.05033	9.26638		9.054	-0.0710487		9.05267	0.324726		9.05067	0.253201			9.05467	0.293255		9.05433	0.211239		9.05167	-0.263691		9.052	0.433922		9.056	0.441551			9.05183	0.30899
9.0595	-0.380993		9.06217	0.25034		9.05833	0.181675		9.05783	-0.0519753		9.06183	0.3438			9.06017	0.296593		9.057	8.95882		9.06067	-0.0710487		9.05933	0.322819		9.05733	0.252247			9.06133	0.290394		9.061	0.505447		9.05833	-0.267982		9.05867	0.42963		9.06267	0.439167			9.0585	0.305653
9.06617	-0.385761		9.06883	0.247955		9.065	0.179291		9.0645	-0.0576973		9.0685	0.340462			9.06683	0.293732		9.06367	8.66795		9.06733	-0.0700951		9.066	0.321388		9.064	0.25177			9.068	0.288963		9.06767	0.874043		9.065	-0.274181		9.06533	0.424862		9.06933	0.436783			9.06517	0.301838
9.07283	-0.391006		9.0755	0.244141		9.07167	0.17643		9.07117	-0.0634193		9.07517	0.337601			9.0735	0.291824		9.07033	8.3909		9.074	-0.0705719		9.07267	0.319481		9.07067	0.252247			9.07467	0.287533		9.07433	1.33228		9.07167	-0.28038		9.072	0.421524		9.076	0.432014			9.07183	0.29707
9.0795	-0.395298		9.08217	0.240803		9.07833	0.173569		9.07783	-0.0691414		9.08183	0.33474			9.08017	0.28944		9.077	8.12721		9.08067	-0.0729561		9.07933	0.317574		9.07733	0.250816			9.08133	0.286102		9.081	1.89972		9.07833	-0.284672		9.07867	0.418663		9.08267	0.425339			9.0785	0.292778
9.08617	-0.398159		9.08883	0.237942		9.085	0.170708		9.0845	-0.0743866		9.0885	0.332832			9.08683	0.28801		9.08367	7.87783		9.08733	-0.0758171		9.086	0.316143		9.084	0.247002			9.088	0.284672		9.08767	2.59638		9.085	-0.287533		9.08533	0.415802		9.08933	0.41914			9.08517	0.28801
9.09283	-0.400543		9.0955	0.234127		9.09167	0.167847		9.09117	-0.0782013		9.09517	0.330925			9.0935	0.286102		9.09033	7.64084		9.094	-0.0786781		9.09267	0.314713		9.09067	0.241756			9.09467	0.282764		9.09433	3.44372		9.09167	-0.28944		9.092	0.411987		9.096	0.412941			9.09183	0.284672
9.0995	-0.403881		9.10217	0.230789		9.09833	0.165939		9.09783	-0.082016		9.10183	0.328541			9.10017	0.284672		9.097	7.41434		9.10067	-0.0810623		9.09933	0.313282		9.09733	0.235558			9.10133	0.280857		9.101	4.4632		9.09833	-0.290394		9.09867	0.407219		9.10267	0.408173			9.0985	0.282764
9.10617	-0.407219		9.10883	0.226498		9.105	0.164509		9.1045	-0.0858307		9.1085	0.324726			9.10683	0.283241		9.10367	7.1969		9.10733	-0.0839233		9.106	0.310898		9.104	0.230789			9.108	0.278473		9.10767	5.67722		9.105	-0.290394		9.10533	0.402451		9.10933	0.403881			9.10517	0.280857
[truncated: 4,628 more rows]

## Sheet: Fig 1b
ThsA					ThsB						Standard_NAD+			Standard_ADPR			Standard_Nam
0 min		60 min			0 min		60 min
[truncated: 1,202 more rows]

## Sheet: Fig 1d
V0 (μM·min-1)	NAD+
#	37.5 μM	50 μM	62.5 μM	75 μM	100 μM	125 μM	175 μM	250 μM	450 μM	1000 μM
[truncated: 6,008 more rows]
[truncated: 128 more columns]

## Sheet: Fig 3d
Amount of remaining NAD+ (Area under NAD+ peak of Abs. in HPLC)
[truncated: 6,009 more rows]

[truncated: 14 more sheets: Supplementary Fig. 1a, Supplementary Fig. 1b, Supplementary Fig. 1c, Supplementary Fig. 3c, Supplementary Fig. 7, Supplementary Fig. 8a, Supplementary Fig. 8b, Supplementary Fig. 9, Supplementary Fig. 10, Supplementary Fig. 11a, Supplementary Fig. 12a, Supplementary Fig. 12b, Supplementary Fig. 13c, Supplementary Fig. 14a]
